# Supplementary material for: Nanohole-boosted electron transport between nanomaterials and bacteria as a concept for nano–bio interactions
Source: Nat Commun. 2021 Jan 21;12:493. doi: 10.1038/s41467-020-20547-9 (PMC7820612; doi:10.1038/s41467-020-20547-9)
Supplement: Supplementary file 4 — Source Data [file 41467_2020_20547_MOESM4_ESM.xlsx]

## Sheet: Figure2
b					d				e
	NR-MoS2		NF-MoS2			NF-MoS2	NR-MoS2			NF-MoS2	NR-MoS2
pore diameter (nm)	pore volume	pore diameter (nm)	pore volume		31.5199	15432	15439		3500	13	6
85.6779	0.06929	30.9218	0.02598		33.1963	15455	15453		3501	10	6
79.1272	0.07146	23.0388	0.02853		34.8702	15449	15460		3502	11	10
56.1468	0.14834	18.3044	0.02607		36.546	15467	15426		3503	7	6
44.2754	0.17535	15.1666	0.01887		38.2193	15405	15404		3504	7	8
30.5431	0.28129	12.7075	0.01549		39.8924	15394	15396		3505	12	7
23.5989	0.21807	11.1293	0.01391		41.5673	15404	15372		3506	10	12
18.626	0.14823	9.29909	0.00903		43.2397	15406	15363		3507	17	11
15.0937	0.09515	7.63613	0.00562		44.9118	15368	15375		3508	15	21
12.655	0.06054	6.67954	0.00472		46.5858	15363	15369		3509	22	26
10.8839	0.03894	5.65877	0.000309685		48.2574	15451	15396		3510	18	32
8.89149	0.0247	4.98179	0.000365701		49.9286	15406	15364		3511	37	30
7.20327	0.01455	4.4698	0.00112		51.6017	15352	15403		3512	37	34
6.00176	0.00978	3.96008	3.92355e-05		53.2723	15411	15400		3513	42	53
5.09662	0.00834	3.43852	0.00251		54.9427	15427	15395		3514	86	83
4.38713	0.01114	3.02932	0.00661		56.6127	15502	15471		3515	152	122
3.81221	0.01252	2.71538	0.01194		58.2846	15542	15492		3516	204	171
3.33456	0.02171	2.43078	0.01435		59.9541	15665	15542		3517	283	253
2.92804	0.01761	2.1677	0.01386		61.6232	15787	15710		3518	417	397
2.57385	0.02078	2.00645	0.00798		63.2921	15929	15806		3519	584	616
2.19096	0.02004	1.90802	0.0105		64.9607	16066	15949		3520	867	869
1.87356	0.01812	1.81001	0.01227		66.6311	16181	16138		3521	1258	1167
					68.299	16413	16314		3522	1870	1742
					69.9667	16671	16473		3523	2550	2434
					71.6341	16849	16626		3524	3506	3310
					73.3011	17060	16784		3525	4630	4498
					74.9679	17198	16980		3526	6213	6128
					76.6344	17312	17095		3527	8121	7626
					78.3027	17452	17174		3528	10299	9701
					79.9686	17503	17195		3529	12926	12398
					81.6342	17570	17305		3530	16057	15001
					83.2995	17490	17278		3531	19508	18242
					84.9645	17644	17318		3532	23267	21805
					86.6292	17555	17320		3533	26986	25214
					88.2936	17554	17337		3534	31158	29545
					89.9577	17569	17327		3535	35591	33340
					91.6216	17683	17370		3536	39298	37170
					93.2851	17690	17273		3537	42950	40577
					94.9483	17644	17277		3538	46589	44133
					96.6112	17660	17277		3539	49744	47051
					98.2738	17716	17360		3540	52688	49176
					99.9362	17703	17327		3541	54516	51369
					101.598	17698	17375		3542	55900	52701
					103.26	17760	17480		3543	56211	53503
					104.921	17721	17395		3544	56026	53337
					106.58	17721	17544		3545	55744	53112
					108.241	17765	17562		3546	54972	52226
					109.902	17807	17625		3547	53889	51840
					111.562	17715	17625		3548	52275	50716
					113.222	17912	17678		3549	50464	48304
					114.882	17847	17627		3550	48854	47308
					116.541	17901	17661		3551	46094	45455
					118.198	17855	17637		3552	43905	43517
					119.857	17965	17714		3553	41737	41595
					121.515	17999	17580		3554	39919	39078
					123.174	18003	17655		3555	37906	37713
					124.832	18127	17532		3556	35972	35755
					126.487	17921	17507		3557	34231	34070
					128.144	17996	17456		3558	32203	32311
					129.801	17996	17574		3559	30695	30833
					131.456	18063	17594		3560	28952	29628
					133.112	18065	17612		3561	27616	27994
					134.769	18084	17735		3562	25830	26682
					136.424	18141	17792		3563	24868	25474
					138.078	18225	17788		3564	23386	24252
					139.733	18102	17823		3565	22384	23034
					141.386	18102	17829		3566	21035	22125
					143.041	18223	17836		3567	20054	21128
					144.695	18181	17838		3568	19334	20088
					146.347	18202	17765		3569	18525	19349
					148.001	18228	17785		3570	17736	18334
					149.654	18171	17639		3571	16645	17540
					151.305	18021	17740		3572	15909	16969
					152.958	18233	17721		3573	15083	16343
					154.609	18157	17626		3574	14389	15199
					156.261	18192	17662		3575	13830	14687
					157.911	18108	17581		3576	13320	14205
					159.563	18137	17605		3577	12866	13478
					161.212	18191	17631		3578	12125	13152
					162.863	18115	17576		3579	11465	12410
					164.512	18178	17671		3580	11133	11828
					166.163	18189	17596		3581	10512	11479
					167.811	18208	17614		3582	10139	10914
					169.461	18198	17747		3583	9864	10471
					171.109	18290	17633		3584	9235	10071
					172.756	18320	17743		3585	8899	9747
					174.405	18335	17626		3586	8395	9302
					176.052	18290	17706		3587	8310	8892
					177.7	18366	17704		3588	7576	8445
					179.346	18491	17599		3589	7473	8175
					180.992	18373	17751		3590	7241	7844
					182.64	18415	17678		3591	6881	7424
					184.285	18546	17719		3592	6727	7411
					185.93	18608	17719		3593	6353	7079
					187.577	18627	17680		3594	6199	6857
					189.221	18680	17731		3595	5876	6590
					190.865	18608	17677		3596	5687	6239
					192.509	18667	17603		3597	5444	6078
					194.155	18669	17588		3598	5188	5696
					195.798	18585	17524		3599	4850	5529
					197.441	18538	17499		3600	4662	5331
					199.083	18363	17542		3601	4694	5169
					200.728	18423	17473		3602	4353	5008
					202.37	18261	17623		3603	4238	4781
					204.012	18234	17519		3604	4143	4610
					205.653	18277	17557		3605	3950	4403
					207.294	18262	17490		3606	3835	4324
					208.935	18241	17525		3607	3672	4180
					210.578	18217	17471		3608	3581	3896
					212.218	18175	17432		3609	3325	3817
					213.858	18325	17433		3610	3231	3760
					215.498	18312	17583		3611	3277	3602
					217.138	18217	17478		3612	3060	3339
					218.777	18201	17490		3613	2901	3388
					220.416	18142	17448		3614	2795	3175
					222.054	18099	17412		3615	2750	3090
					223.693	18041	17401		3616	2584	2960
					225.331	17968	17360		3617	2514	2753
					226.968	17953	17287		3618	2385	2786
					228.606	17958	17332		3619	2366	2758
					230.243	17888	17247		3620	2365	2729
					231.88	17720	17317		3621	2212	2464
					233.516	17880	17212		3622	2250	2399
					235.153	17805	17291		3623	2082	2358
					236.789	17775	17218		3624	1967	2239
					238.424	17682	17176		3625	1877	2166
					240.06	17744	17264		3626	1751	2085
					241.695	17766	17212		3627	1807	2037
					243.33	17837	17237		3628	1729	1961
					244.964	17699	17168		3629	1606	1898
					246.598	17728	17169		3630	1610	1797
					248.23	17750	17199		3631	1525	1802
					249.864	17650	17182		3632	1478	1643
					251.497	17706	17201		3633	1419	1618
					253.13	17675	17140		3634	1406	1690
					254.763	17716	17170		3635	1329	1608
					256.396	17612	17221		3636	1243	1568
					258.026	17602	17304		3637	1298	1413
					259.658	17670	17275		3638	1197	1382
					261.29	17593	17174		3639	1257	1274
					262.921	17634	17229		3640	1131	1246
					264.55	17577	17342		3641	1108	1255
					266.181	17625	17308		3642	1049	1176
					267.811	17696	17313		3643	999	1182
					269.439	17677	17539		3644	991	1095
					271.069	17725	17640		3645	990	1159
					272.699	17731	17553		3646	960	1093
					274.326	17889	17627		3647	862	1062
					275.955	17733	17610		3648	843	1004
					277.584	17847	17603		3649	872	954
					279.211	17793	17566		3650	859	929
					280.839	17834	17543		3651	825	926
					282.467	17748	17570		3652	801	883
					284.092	17780	17465		3653	758	861
					285.72	17872	17499		3654	728	886
					287.345	17737	17386		3655	663	790
					288.972	17693	17349		3656	677	782
					290.596	17764	17314		3657	642	776
					292.222	17699	17266		3658	642	764
					293.846	17823	17204		3659	605	689
					295.472	17648	17234		3660	592	702
					297.095	17646	17163		3661	601	683
					298.72	17818	17253		3662	582	689
					300.343	17800	17215		3663	576	636
					301.967	17765	17080		3664	540	632
					303.589	17766	17183		3665	516	604
					305.213	17661	17144		3666	538	553
					306.835	17776	17172		3667	490	566
					308.458	17809	17139		3668	488	555
					310.079	17841	17226		3669	474	585
					311.7	17860	17180		3670	440	516
					313.323	17867	17088		3671	425	506
					314.943	17778	17095		3672	477	505
					316.563	17809	17138		3673	434	479
					318.184	17847	17166		3674	401	507
					319.804	17842	17220		3675	381	462
					321.423	17910	17242		3676	390	410
					323.043	17942	17229		3677	361	408
					324.662	17897	17271		3678	370	417
					326.28	17955	17321		3679	378	393
					327.9	17924	17341		3680	362	378
					329.518	18093	17377		3681	349	408
					331.135	18072	17306		3682	323	385
					332.752	18141	17391		3683	326	364
					334.369	18140	17424		3684	319	373
					335.987	18169	17338		3685	308	328
					337.603	18268	17326		3686	304	293
					339.219	18200	17375		3687	302	319
					340.835	18306	17342		3688	287	335
					342.45	18329	17311		3689	307	338
					344.065	18372	17305		3690	272	322
					345.682	18374	17399		3691	241	278
					347.297	18431	17368		3692	249	295
					348.911	18474	17315		3693	278	260
					350.525	18480	17485		3694	249	285
					352.138	18475	17433		3695	235	276
					353.752	18432	17422		3696	235	252
					355.365	18499	17434		3697	239	249
					356.978	18635	17503		3698	211	269
					358.59	18799	17530		3699	211	264
					360.202	18835	17676		3700	192	230
					361.814	19130	17827		--	--	--
					363.426	19546	18096		--	--	--
					365.037	19954	18380		--	--	--
					366.649	20588	18681		--	--	--
					368.259	21047	18844		--	--	--
					369.87	21352	18917		--	--	--
					371.48	21610	18932		--	--	--
					373.09	21672	19033		--	--	--
					374.7	21667	18990		--	--	--
					376.309	21618	18836		--	--	--
					377.918	21387	18629		--	--	--
					379.525	20699	18346		--	--	--
					381.134	20148	18009		--	--	--
					382.742	19773	17861		--	--	--
					384.35	19601	17782		--	--	--
					385.958	19680	17956		--	--	--
					387.565	20593	18285		--	--	--
					389.17	21407	18702		--	--	--
					390.777	22630	19312		--	--	--
					392.384	23622	20007		--	--	--
					393.99	24586	20490		--	--	--
					395.594	25271	20848		--	--	--
					397.2	25719	20944		--	--	--
					398.805	26147	21133		--	--	--
					400.41	26073	21038		--	--	--
					402.013	25459	20821		--	--	--
					403.618	24471	20324		--	--	--
					405.222	23053	19761		--	--	--
					406.824	21719	19029		--	--	--
					408.428	20593	18271		--	--	--
					410.032	19958	17978		--	--	--
					411.633	19530	17737		--	--	--
					413.236	19140	17658		--	--	--
					414.836	18818	17500		--	--	--
					416.439	18715	17424		--	--	--
					418.039	18598	17450		--	--	--
					419.641	18591	17430		--	--	--
					421.242	18458	17351		--	--	--
					422.842	18479	17380		--	--	--
					424.443	18450	17320		--	--	--
					426.041	18463	17336		--	--	--
					427.642	18484	17369		--	--	--
					429.24	18485	17300		--	--	--
					430.84	18513	17335		--	--	--
					432.437	18570	17330		--	--	--
					434.037	18580	17412		--	--	--
					435.634	18623	17412		--	--	--
					437.23	18616	17449		--	--	--
					438.829	18732	17305		--	--	--
					440.425	18763	17406		--	--	--
					442.023	18814	17439		--	--	--
					443.619	18808	17407		--	--	--
					445.214	18816	17281		--	--	--
					446.811	18663	17406		--	--	--
					448.406	18682	17360		--	--	--
					450	18756	17339		--	--	--
					451.597	18591	17364		--	--	--
					453.191	18608	17218		--	--	--
					454.784	18543	17256		--	--	--
					456.378	18470	17200		--	--	--
					457.973	18259	17154		--	--	--
					459.566	18253	17034		--	--	--
					461.158	18059	17018		--	--	--
					462.751	18017	16924		--	--	--
					464.345	17806	16831		--	--	--
					465.936	17815	16883		--	--	--
					467.528	17701	16811		--	--	--
					469.119	17687	16827		--	--	--
					470.71	17665	16740		--	--	--
					472.303	17502	16725		--	--	--
					473.893	17592	16683		--	--	--
					475.483	17572	16671		--	--	--
					477.073	17582	16714		--	--	--
					478.662	17587	16648		--	--	--
					480.252	17539	16727		--	--	--
					481.841	17614	16697		--	--	--
					483.429	17594	16712		--	--	--
					485.018	17545	16641		--	--	--
					486.606	17604	16696		--	--	--
					488.194	17523	16631		--	--	--
					489.781	17485	16665		--	--	--
					491.369	17553	16707		--	--	--
					492.956	17502	16654		--	--	--
					494.542	17552	16634		--	--	--
					496.129	17618	16632		--	--	--
					497.715	17525	16674		--	--	--
					499.301	17549	16650		--	--	--
					500.887	17518	16595		--	--	--
					502.472	17543	16615		--	--	--
					504.057	17533	16607		--	--	--
					505.642	17541	16628		--	--	--
					507.227	17511	16629		--	--	--
					508.811	17456	16653		--	--	--
					510.393	17507	16629		--	--	--
					511.977	17572	16648		--	--	--
					513.56	17512	16638		--	--	--
					515.143	17531	16556		--	--	--
					516.726	17554	16658		--	--	--
					518.309	17444	16607		--	--	--
					519.889	17485	16580		--	--	--
					521.471	17545	16592		--	--	--
					523.053	17502	16633		--	--	--
					524.635	17526	16692		--	--	--
					526.214	17600	16631		--	--	--
					527.795	17515	16660		--	--	--
					529.376	17580	16659		--	--	--
					530.954	17611	16616		--	--	--
					532.534	17655	16640		--	--	--
					534.114	17709	16668		--	--	--
					535.692	17675	16721		--	--	--
					537.271	17591	16673		--	--	--
					538.851	17702	16766		--	--	--
					540.427	17658	16721		--	--	--
					542.006	17651	16610		--	--	--
					543.582	17777	16755		--	--	--
					545.16	17615	16740		--	--	--
					546.738	17717	16816		--	--	--
					548.313	17672	16810		--	--	--
					549.89	17818	16795		--	--	--
					551.465	17830	16749		--	--	--
					553.042	17973	16770		--	--	--
					554.616	17840	16810		--	--	--
					556.192	17865	16830		--	--	--
					557.766	17940	16754		--	--	--
					559.342	17894	16844		--	--	--
					560.915	17877	16858		--	--	--
					562.49	17903	16884		--	--	--
					564.063	17983	16846		--	--	--
					565.635	17975	16850		--	--	--
					567.209	17949	16842		--	--	--
					568.781	17948	16814		--	--	--
					570.355	17945	16788		--	--	--
					571.926	17812	16816		--	--	--
					573.497	17866	16729		--	--	--
					575.07	17864	16821		--	--	--
					576.641	17970	16873		--	--	--
					578.211	17930	16913		--	--	--
					579.783	18095	16845		--	--	--
					581.353	18006	16852		--	--	--
					582.922	17888	16862		--	--	--
					584.491	17927	16787		--	--	--
					586.062	17962	16889		--	--	--
					587.631	17929	16889		--	--	--
					589.199	17905	16810		--	--	--
					590.768	17908	16868		--	--	--
					592.337	17792	16838		--	--	--
					593.905	17848	16793		--	--	--
					595.472	17763	16755		--	--	--
					597.039	17801	16754		--	--	--
					598.606	17690	16696		--	--	--
					600.172	17686	16720		--	--	--
					601.739	17624	16698		--	--	--
					603.307	17685	16711		--	--	--
					604.872	17685	16663		--	--	--
					606.438	17668	16648		--	--	--
					608.003	17675	16718		--	--	--
					609.568	17665	16752		--	--	--
					611.132	17630	16722		--	--	--
					612.697	17571	16665		--	--	--
					614.261	17550	16681		--	--	--
					615.825	17566	16736		--	--	--
					617.388	17569	16700		--	--	--
					618.951	17588	16725		--	--	--
					620.514	17528	16748		--	--	--
					622.077	17538	16677		--	--	--
					623.64	17629	16648		--	--	--
					625.202	17612	16760		--	--	--
					626.764	17541	16693		--	--	--
					628.325	17591	16692		--	--	--
					629.887	17477	16723		--	--	--
					631.446	17555	16701		--	--	--
					633.007	17472	16670		--	--	--
					634.567	17421	16652		--	--	--
					636.127	17495	16684		--	--	--
					637.688	17475	16659		--	--	--
					639.247	17495	16629		--	--	--
					640.807	17419	16650		--	--	--
					642.364	17319	16637		--	--	--
					643.923	17349	16657		--	--	--
					645.482	17366	16644		--	--	--
					647.04	17356	16620		--	--	--
					648.596	17473	16855		--	--	--
					650.154	17420	16717		--	--	--
					651.712	17362	16673		--	--	--
					653.269	17284	16670		--	--	--
					654.824	17326	16687		--	--	--
					656.381	17297	16621		--	--	--
					657.938	17322	16672		--	--	--
					659.492	17317	16708		--	--	--
					661.048	17315	16648		--	--	--
					662.604	17290	16712		--	--	--
					664.157	17282	16670		--	--	--
					665.712	17345	16678		--	--	--
					667.265	17306	16669		--	--	--
					668.82	17315	16622		--	--	--
					670.374	17247	16790		--	--	--
					671.927	17247	16687		--	--	--
					673.48	17316	16679		--	--	--
					675.032	17392	16658		--	--	--
					676.585	17304	16662		--	--	--
					678.136	17286	16652		--	--	--
					679.689	17267	16674		--	--	--
					681.24	17286	16739		--	--	--
					682.792	17345	16707		--	--	--
					684.342	17291	16633		--	--	--
					685.894	17287	16707		--	--	--
					687.443	17343	16740		--	--	--
					688.993	17432	16639		--	--	--
					690.544	17339	16607		--	--	--
					692.092	17351	16747		--	--	--
					693.643	17357	16635		--	--	--
					695.191	17436	16673		--	--	--
					696.739	17408	16721		--	--	--
					698.288	17421	16650		--	--	--
					699.836	17318	16668		--	--	--
					701.383	17410	16708		--	--	--
					702.932	17403	16649		--	--	--
					704.478	17468	16721		--	--	--
					706.025	17479	16712		--	--	--
					707.571	17414	16720		--	--	--
					709.119	17405	16713		--	--	--
					710.664	17465	16721		--	--	--
					712.209	17507	16716		--	--	--
					713.754	17504	16825		--	--	--
					715.301	17429	16743		--	--	--
					716.846	17502	16796		--	--	--
					718.39	17561	16804		--	--	--
					719.934	17494	16791		--	--	--
					721.477	17534	16762		--	--	--
					723.021	17546	16753		--	--	--
					724.566	17594	16732		--	--	--
					726.109	17586	16774		--	--	--
					727.651	17554	16808		--	--	--
					729.194	17522	16817		--	--	--
					730.736	17524	16814		--	--	--
					732.278	17611	16819		--	--	--
					733.819	17501	16834		--	--	--
					735.361	17619	16839		--	--	--
					736.902	17600	16841		--	--	--
					738.442	17569	16848		--	--	--
					739.983	17632	16831		--	--	--
					741.523	17621	16862		--	--	--
					743.063	17529	16856		--	--	--
					744.603	17552	16825		--	--	--
					746.142	17492	16829		--	--	--
					747.682	17510	16805		--	--	--
					749.221	17460	16827		--	--	--
					750.759	17486	16842		--	--	--
					752.298	17400	16822		--	--	--
					753.836	17462	16817		--	--	--
					755.372	17454	16786		--	--	--
					756.909	17450	16880		--	--	--
					758.447	17356	16903		--	--	--
					759.984	17265	16822		--	--	--
					761.521	17327	16935		--	--	--
					763.057	17376	16844		--	--	--
					764.592	17426	16915		--	--	--
					766.128	17279	16940		--	--	--
					767.663	17287	16873		--	--	--
					769.199	17295	16821		--	--	--
					770.732	17274	16898		--	--	--
					772.267	17366	16909		--	--	--
					773.802	17334	16989		--	--	--
					775.336	17396	16963		--	--	--
					776.869	17236	16888		--	--	--
					778.403	17390	16911		--	--	--
					779.936	17285	16941		--	--	--
					781.468	17308	16881		--	--	--
					783.001	17254	16901		--	--	--
					784.534	17236	17006		--	--	--
					786.065	17342	16963		--	--	--
					787.597	17199	16952		--	--	--
					789.127	17125	16942		--	--	--
					790.659	17189	16921		--	--	--
					792.191	17251	16881		--	--	--
					793.72	17276	17021		--	--	--
					795.251	17305	16986		--	--	--
					796.78	17205	17046		--	--	--
					798.311	17331	17106		--	--	--
					799.839	17192	17124		--	--	--
					801.369	17283	17244		--	--	--
					802.897	17263	17259		--	--	--
					804.427	17230	17318		--	--	--
					805.954	17252	17417		--	--	--
					807.481	17288	17466		--	--	--
					809.01	17271	17606		--	--	--
					810.536	17232	17726		--	--	--
					812.064	17259	17659		--	--	--
					813.59	17300	17825		--	--	--
					815.116	17270	17844		--	--	--
					816.644	17234	17866		--	--	--
					818.169	17242	17793		--	--	--
					819.696	17241	17786		--	--	--
					821.22	17194	17749		--	--	--
					822.745	17204	17716		--	--	--
					824.269	17187	17564		--	--	--
					825.795	17174	17409		--	--	--
					827.319	17149	17280		--	--	--
					828.842	17173	17227		--	--	--
					830.367	17131	17138		--	--	--
					831.89	17120	17014		--	--	--
					833.413	17090	17021		--	--	--
					834.935	17117	17023		--	--	--
					836.457	17028	16938		--	--	--
					837.981	17080	16812		--	--	--
					839.503	17122	16834		--	--	--
					841.024	17054	16794		--	--	--
					842.545	17093	16766		--	--	--
					844.066	17161	16786		--	--	--
					845.587	17011	16805		--	--	--
					847.107	17046	16732		--	--	--
					848.627	16978	16683		--	--	--
					850.149	17032	16707		--	--	--
					851.668	17083	16690		--	--	--
					853.188	17047	16680		--	--	--
					854.707	17011	16681		--	--	--
					856.226	17044	16667		--	--	--
					857.744	17080	16653		--	--	--
					859.262	16923	16687		--	--	--
					860.78	16975	16644		--	--	--
					862.298	17051	16648		--	--	--
					863.816	17037	16652		--	--	--
					865.333	17092	16636		--	--	--
					866.85	17124	16607		--	--	--
					868.365	17036	16669		--	--	--
					869.881	17053	16589		--	--	--
					871.397	17084	16641		--	--	--
					872.913	17109	16635		--	--	--
					874.429	17003	16579		--	--	--
					875.944	16988	16587		--	--	--
					877.46	17024	16587		--	--	--
					878.974	17051	16578		--	--	--
					880.487	17008	16659		--	--	--
					882.002	17074	16583		--	--	--
					883.516	17090	16580		--	--	--
					885.03	17068	16614		--	--	--
					886.543	17047	16626		--	--	--
					888.055	17141	16641		--	--	--
					889.568	17041	16630		--	--	--
					891.081	17001	16623		--	--	--
					892.591	16981	16646		--	--	--
					894.104	17027	16604		--	--	--
					895.616	16988	16522		--	--	--
					897.128	17034	16565		--	--	--
					898.638	16969	16586		--	--	--
					900.149	17050	16649		--	--	--
					901.66	17007	16611		--	--	--
					903.169	17012	16553		--	--	--
					904.679	17116	16669		--	--	--
					906.188	17040	16576		--	--	--
					907.698	17067	16509		--	--	--
					909.208	16924	16482		--	--	--
					910.715	16996	16603		--	--	--
					912.225	17025	16570		--	--	--
					913.732	17047	16474		--	--	--
					915.241	16995	16541		--	--	--
					916.747	16994	16529		--	--	--
					918.255	16998	16592		--	--	--
					919.762	17034	16480		--	--	--
					921.269	16982	16548		--	--	--
					922.775	17104	16587		--	--	--
					924.282	16967	16551		--	--	--
					925.787	17036	16467		--	--	--
					927.292	17084	16566		--	--	--
					928.799	17005	16533		--	--	--
					930.303	17070	16440		--	--	--
					931.809	17074	16470		--	--	--
					933.313	17056	16469		--	--	--
					934.816	16936	16436		--	--	--
					936.322	17080	16505		--	--	--
					937.825	16956	16443		--	--	--
					939.327	17007	16453		--	--	--
					940.832	16984	16369		--	--	--
					942.334	17011	16445		--	--	--
					943.836	17038	16411		--	--	--
					945.338	17089	16440		--	--	--
					946.841	17000	16447		--	--	--
					948.343	17093	16471		--	--	--
					949.844	17042	16409		--	--	--
					951.345	17005	16416		--	--	--
					952.847	17100	16387		--	--	--
					954.347	17046	16462		--	--	--
					955.847	17112	16428		--	--	--
					957.347	17131	16446		--	--	--
					958.847	16980	16472		--	--	--
					960.346	17032	16444		--	--	--
					961.845	17091	16415		--	--	--
					963.346	17018	16340		--	--	--
					964.844	17068	16437		--	--	--
					966.342	17063	16425		--	--	--
					967.84	17037	16362		--	--	--
					969.338	17020	16418		--	--	--
					970.836	17081	16450		--	--	--
					972.333	17049	16390		--	--	--
					973.83	17043	16407		--	--	--
					975.327	17087	16334		--	--	--
					976.823	17112	16354		--	--	--
					978.319	16984	16405		--	--	--
					979.815	17045	16469		--	--	--
					981.311	17024	16487		--	--	--
					982.807	17187	16704		--	--	--
					984.302	17160	16688		--	--	--
					985.797	17061	16653		--	--	--
					987.29	17063	16677		--	--	--
					988.784	17101	16690		--	--	--
					990.278	17111	16818		--	--	--
					991.772	17187	16789		--	--	--
					993.266	17130	16719		--	--	--
					994.76	17230	16667		--	--	--
					996.253	17254	16602		--	--	--
					997.744	17301	16457		--	--	--
					999.237	17260	16365		--	--	--
					1000.73	17386	16411		--	--	--
					1002.22	17407	16417		--	--	--
					1003.71	17759	16620		--	--	--
					1005.2	17449	16431		--	--	--
					1006.69	17335	16266		--	--	--
					1008.19	17429	16258		--	--	--
					1009.67	17409	16282		--	--	--
					1011.17	17320	16277		--	--	--
					1012.66	17210	16286		--	--	--
					1014.14	17261	16269		--	--	--
					1015.63	17165	16260		--	--	--
					1017.12	17198	16273		--	--	--
					1018.61	17121	16245		--	--	--
					1020.1	17082	16284		--	--	--
					1021.59	17001	16298		--	--	--
					1023.08	17070	16268		--	--	--
					1024.57	17007	16244		--	--	--
					1026.05	17006	16266		--	--	--
					1027.54	16986	16213		--	--	--
					1029.03	17029	16293		--	--	--
					1030.51	16978	16218		--	--	--
					1032	16998	16333		--	--	--
					1033.48	16997	16279		--	--	--
					1034.97	16926	16262		--	--	--
					1036.46	16921	16289		--	--	--
					1037.94	16925	16169		--	--	--
					1039.43	16925	16256		--	--	--
					1040.91	16978	16149		--	--	--
					1042.4	16880	16279		--	--	--
					1043.88	16891	16205		--	--	--
					1045.36	16894	16272		--	--	--
					1046.85	16917	16321		--	--	--
					1048.33	16937	16242		--	--	--
					1049.81	16949	16280		--	--	--
					1051.3	16931	16192		--	--	--
					1052.78	16884	16268		--	--	--
					1054.26	16986	16248		--	--	--
					1055.74	16930	16206		--	--	--
					1057.22	16986	16230		--	--	--
					1058.7	16870	16261		--	--	--
					1060.19	16904	16262		--	--	--
					1061.67	16879	16216		--	--	--
					1063.15	16871	16294		--	--	--
					1064.63	16883	16166		--	--	--
					1066.11	16891	16262		--	--	--
					1067.59	16838	16235		--	--	--
					1069.07	16931	16195		--	--	--
					1070.55	16944	16290		--	--	--
					1072.03	17026	16231		--	--	--
					1073.5	16923	16218		--	--	--
					1074.98	16991	16227		--	--	--
					1076.46	16859	16235		--	--	--
					1077.94	16944	16270		--	--	--
					1079.42	16936	16255		--	--	--
					1080.89	16941	16217		--	--	--
					1082.37	16918	16242		--	--	--
					1083.85	16946	16310		--	--	--
					1085.32	17003	16277		--	--	--
					1086.8	16959	16266		--	--	--
					1088.28	16908	16217		--	--	--
					1089.75	16941	16263		--	--	--
					1091.23	16899	16189		--	--	--
					1092.7	16945	16250		--	--	--
					1094.18	16941	16252		--	--	--
					1095.65	16893	16231		--	--	--
					1097.13	16946	16250		--	--	--
					1098.6	16964	16223		--	--	--
					1100.07	16921	16218		--	--	--
					1101.55	16937	16257		--	--	--
					1103.02	16967	16263		--	--	--
					1104.49	16975	16268		--	--	--
					1105.97	16927	16234		--	--	--
					1107.44	16971	16216		--	--	--
					1108.91	16927	16223		--	--	--
					1110.38	16945	16225		--	--	--
					1111.85	16987	16320		--	--	--
					1113.32	16971	16207		--	--	--
					1114.8	17008	16279		--	--	--
					1116.27	17020	16259		--	--	--
					1117.74	16892	16277		--	--	--
					1119.21	17060	16251		--	--	--
					1120.68	16985	16177		--	--	--
					1122.15	16960	16277		--	--	--
					1123.62	16981	16236		--	--	--
					1125.09	16906	16253		--	--	--
					1126.55	16967	16232		--	--	--
					1128.02	16956	16217		--	--	--
					1129.49	16905	16221		--	--	--
					1130.96	16848	16269		--	--	--
					1132.43	16953	16216		--	--	--
					1133.9	16901	16254		--	--	--
					1135.36	16896	16213		--	--	--
					1136.83	16889	16224		--	--	--
					1138.3	16934	16178		--	--	--
					1139.76	16959	16211		--	--	--
					1141.23	16904	16231		--	--	--
					1142.7	16937	16308		--	--	--
					1144.16	16870	16262		--	--	--
					1145.63	16920	16243		--	--	--
					1147.09	16939	16273		--	--	--
					1148.56	16925	16227		--	--	--
					1150.02	16923	16227		--	--	--
					1151.49	16868	16215		--	--	--
					1152.95	16849	16246		--	--	--
					1154.41	16860	16235		--	--	--
					1155.88	16936	16310		--	--	--
					1157.34	17003	16294		--	--	--
					1158.8	16917	16203		--	--	--
					1160.27	16927	16270		--	--	--
					1161.73	16927	16192		--	--	--
					1163.19	16866	16295		--	--	--
					1164.65	16960	16227		--	--	--
					1166.11	16854	16208		--	--	--
					1167.58	16963	16246		--	--	--
					1169.04	16959	16265		--	--	--
					1170.5	16863	16266		--	--	--
					1171.96	16928	16298		--	--	--
					1173.42	16910	16267		--	--	--
					1174.88	16860	16296		--	--	--
					1176.34	16909	16283		--	--	--
					1177.8	16937	16206		--	--	--
					1179.26	16957	16286		--	--	--
					1180.72	16872	16184		--	--	--
					1182.17	16912	16195		--	--	--
					1183.63	16926	16205		--	--	--
					1185.09	16939	16245		--	--	--
					1186.55	16948	16231		--	--	--
					1188.01	16939	16260		--	--	--
					1189.46	17001	16217		--	--	--
					1190.92	16947	16319		--	--	--
					1192.38	17003	16229		--	--	--
					1193.83	16863	16207		--	--	--
					1195.29	17006	16242		--	--	--
					1196.75	16953	16248		--	--	--
					1198.2	16953	16228		--	--	--
					1199.66	16947	16251		--	--	--
					1201.11	16929	16274		--	--	--
					1202.57	16955	16211		--	--	--
					1204.02	16927	16311		--	--	--
					1205.48	16942	16239		--	--	--
					1206.93	16892	16214		--	--	--
					1208.38	16960	16246		--	--	--
					1209.84	16967	16281		--	--	--
					1211.29	16921	16373		--	--	--
					1212.75	16939	16283		--	--	--
					1214.2	16983	16209		--	--	--
					1215.65	16903	16254		--	--	--
					1217.1	16902	16283		--	--	--
					1218.56	16896	16279		--	--	--
					1220.01	16936	16287		--	--	--
					1221.46	16925	16275		--	--	--
					1222.91	16891	16259		--	--	--
					1224.36	16866	16278		--	--	--
					1225.81	16902	16219		--	--	--
					1227.26	16939	16254		--	--	--
					1228.71	16816	16243		--	--	--
					1230.16	16974	16293		--	--	--
					1231.61	16875	16352		--	--	--
					1233.06	16957	16227		--	--	--
					1234.51	16980	16351		--	--	--
					1235.96	16889	16291		--	--	--
					1237.41	16960	16321		--	--	--
					1238.86	16907	16368		--	--	--
					1240.3	16948	16270		--	--	--
					1241.75	16954	16320		--	--	--
					1243.2	16951	16316		--	--	--
					1244.65	16965	16306		--	--	--
					1246.1	16974	16272		--	--	--
					1247.54	16912	16331		--	--	--
					1248.99	16925	16275		--	--	--
					1250.43	16973	16319		--	--	--
					1251.88	16914	16238		--	--	--
					1253.33	16930	16329		--	--	--
					1254.77	16939	16304		--	--	--
					1256.22	16965	16326		--	--	--
					1257.66	16955	16339		--	--	--
					1259.11	16941	16347		--	--	--
					1260.55	16894	16349		--	--	--
					1261.99	16995	16387		--	--	--
					1263.44	17029	16371		--	--	--
					1264.88	16951	16359		--	--	--
					1266.32	16918	16330		--	--	--
					1267.77	17010	16386		--	--	--
					1269.21	16990	16413		--	--	--
					1270.65	16991	16396		--	--	--
					1272.1	16886	16394		--	--	--
					1273.54	16993	16321		--	--	--
					1274.98	16930	16348		--	--	--
					1276.42	16981	16420		--	--	--
					1277.86	17017	16347		--	--	--
					1279.3	16990	16403		--	--	--
					1280.74	16953	16368		--	--	--
					1282.19	16968	16326		--	--	--
					1283.63	17096	16352		--	--	--
					1285.06	16971	16415		--	--	--
					1286.5	17050	16424		--	--	--
					1287.94	17014	16395		--	--	--
					1289.38	17032	16382		--	--	--
					1290.82	16991	16428		--	--	--
					1292.26	17019	16439		--	--	--
					1293.7	16969	16396		--	--	--
					1295.14	17026	16414		--	--	--
					1296.57	17002	16420		--	--	--
					1298.01	16955	16491		--	--	--
					1299.45	17026	16518		--	--	--
					1300.89	17026	16479		--	--	--
					1302.32	17034	16387		--	--	--
					1303.76	17072	16467		--	--	--
					1305.2	17033	16415		--	--	--
					1306.63	17003	16405		--	--	--
					1308.07	17076	16451		--	--	--
					1309.5	17067	16551		--	--	--
					1310.94	17056	16443		--	--	--
					1312.38	17117	16494		--	--	--
					1313.81	17016	16458		--	--	--
					1315.24	17014	16434		--	--	--
					1316.68	17037	16524		--	--	--
					1318.11	17158	16506		--	--	--
					1319.55	17060	16495		--	--	--
					1320.98	17066	16535		--	--	--
					1322.41	17124	16540		--	--	--
					1323.85	17119	16538		--	--	--
					1325.28	17047	16563		--	--	--
					1326.71	17161	16598		--	--	--
					1328.14	17063	16548		--	--	--
					1329.57	17020	16526		--	--	--
					1331.01	17034	16501		--	--	--
					1332.44	17054	16499		--	--	--
					1333.87	17081	16503		--	--	--
					1335.3	16995	16539		--	--	--
					1336.73	17118	16532		--	--	--
					1338.16	17088	16556		--	--	--
					1339.59	17116	16533		--	--	--
					1341.02	17063	16528		--	--	--
					1342.45	17113	16495		--	--	--
					1343.88	17050	16536		--	--	--
					1345.31	17041	16546		--	--	--
					1346.74	17030	16604		--	--	--
					1348.16	17060	16576		--	--	--
					1349.59	17147	16480		--	--	--
					1351.02	17097	16585		--	--	--
					1352.45	17055	16556		--	--	--
					1353.88	17117	16514		--	--	--
					1355.3	17083	16531		--	--	--
					1356.73	17083	16562		--	--	--
					1358.16	17055	16508		--	--	--
					1359.58	17079	16504		--	--	--
					1361.01	17061	16557		--	--	--
					1362.43	17116	16559		--	--	--
					1363.86	17086	16558		--	--	--
					1365.29	17108	16592		--	--	--
					1366.71	17131	16656		--	--	--
					1368.14	17141	16599		--	--	--
					1369.56	17104	16547		--	--	--
					1370.98	17195	16591		--	--	--
					1372.41	17189	16566		--	--	--
					1373.83	17056	16574		--	--	--
					1375.26	17067	16587		--	--	--
					1376.68	17108	16523		--	--	--
					1378.1	17165	16509		--	--	--
					1379.53	17123	16613		--	--	--
					1380.95	17137	16651		--	--	--
					1382.37	17106	16535		--	--	--
					1383.79	17075	16527		--	--	--
					1385.21	17102	16487		--	--	--
					1386.64	17090	16509		--	--	--
					1388.06	17120	16538		--	--	--
					1389.48	17118	16550		--	--	--
					1390.9	17132	16534		--	--	--
					1392.32	17152	16583		--	--	--
					1393.74	17167	16589		--	--	--
					1395.16	17088	16543		--	--	--
					1396.58	17110	16538		--	--	--
					1398	17106	16554		--	--	--
					1399.42	17159	16576		--	--	--
					1400.84	16960	16562		--	--	--
					1402.26	17168	16513		--	--	--
					1403.67	17142	16606		--	--	--
					1405.09	17102	16530		--	--	--
					1406.51	17127	16495		--	--	--
					1407.93	17099	16607		--	--	--
					1409.35	17140	16608		--	--	--
					1410.76	17090	16540		--	--	--
					1412.18	17090	16510		--	--	--
					1413.6	17138	16522		--	--	--
					1415.01	17105	16558		--	--	--
					1416.43	17125	16524		--	--	--
					1417.84	17073	16507		--	--	--
					1419.26	17072	16479		--	--	--
					1420.68	17083	16514		--	--	--
					1422.09	17087	16511		--	--	--
					1423.5	17159	16503		--	--	--
					1424.92	17143	16498		--	--	--
					1426.33	17066	16476		--	--	--
					1427.75	17148	16542		--	--	--
					1429.16	17132	16528		--	--	--
					1430.58	17083	16546		--	--	--
					1431.99	17152	16501		--	--	--
					1433.4	17066	16465		--	--	--
					1434.81	17129	16577		--	--	--
					1436.23	17211	16528		--	--	--
					1437.64	17106	16454		--	--	--
					1439.05	17034	16513		--	--	--
					1440.46	17059	16516		--	--	--
					1441.88	16973	16445		--	--	--
					1443.29	17148	16510		--	--	--
					1444.7	17070	16428		--	--	--
					1446.11	17103	16472		--	--	--
					1447.52	17133	16418		--	--	--
					1448.93	17094	16468		--	--	--
					1450.34	17076	16498		--	--	--
					1451.75	17078	16551		--	--	--
					1453.16	17172	16486		--	--	--
					1454.57	17064	16469		--	--	--
					1455.98	17068	16535		--	--	--
					1457.39	17116	16455		--	--	--
					1458.79	17131	16532		--	--	--
					1460.2	17229	16594		--	--	--
					1461.61	17099	16514		--	--	--
					1463.02	17085	16437		--	--	--
					1464.43	17146	16534		--	--	--
					1465.83	17061	16519		--	--	--
					1467.24	17100	16435		--	--	--
					1468.65	17046	16511		--	--	--
					1470.05	17048	16483		--	--	--
					1471.46	17144	16516		--	--	--
					1472.86	17062	16478		--	--	--
					1474.27	17159	16437		--	--	--
					1475.68	17011	16425		--	--	--
					1477.08	17108	16467		--	--	--
					1478.49	17136	16480		--	--	--
					1479.89	17095	16439		--	--	--
					1481.3	17072	16443		--	--	--
					1482.7	17093	16442		--	--	--
					1484.1	17211	16493		--	--	--
					1485.51	17090	16540		--	--	--
					1486.91	17106	16529		--	--	--
					1488.31	17105	16493		--	--	--
					1489.72	17091	16447		--	--	--
					1491.12	17098	16373		--	--	--
					1492.52	17170	16416		--	--	--
					1493.92	17156	16465		--	--	--
					1495.33	17101	16457		--	--	--
					1496.73	17049	16468		--	--	--
					1498.13	17061	16542		--	--	--
					1499.53	17200	16435		--	--	--
					1500.93	17039	16447		--	--	--
					1502.33	17131	16559		--	--	--
					1503.73	17099	16430		--	--	--
					1505.13	17096	16451		--	--	--
					1506.53	17105	16434		--	--	--
					1507.93	17124	16466		--	--	--
					1509.33	17106	16522		--	--	--
					1510.73	17102	16473		--	--	--
					1512.13	17076	16559		--	--	--
					1513.53	17117	16512		--	--	--
					1514.93	17098	16401		--	--	--
					1516.32	17118	16449		--	--	--
					1517.72	17088	16517		--	--	--
					1519.12	17166	16477		--	--	--
					1520.52	17067	16480		--	--	--
					1521.91	17071	16440		--	--	--
					1523.31	17138	16512		--	--	--
					1524.71	17108	16518		--	--	--
					1526.1	17042	16537		--	--	--
					1527.5	17137	16558		--	--	--
					1528.9	17232	16551		--	--	--
					1530.29	17266	16576		--	--	--
					1531.69	17100	16538		--	--	--
					1533.08	17137	16521		--	--	--
					1534.48	17097	16488		--	--	--
					1535.87	17186	16532		--	--	--
					1537.27	17127	16561		--	--	--
					1538.66	17160	16525		--	--	--
					1540.05	17155	16519		--	--	--
					1541.45	17145	16575		--	--	--
					1542.84	17027	16519		--	--	--
					1544.23	17039	16571		--	--	--
					1545.63	17121	16518		--	--	--
					1547.02	17068	16477		--	--	--
					1548.41	17076	16529		--	--	--
					1549.8	17201	16553		--	--	--
					1551.2	17174	16554		--	--	--
					1552.59	17091	16606		--	--	--
					1553.98	17104	16606		--	--	--
					1555.37	17055	16573		--	--	--
					1556.76	17181	16543		--	--	--
					1558.15	17151	16578		--	--	--
					1559.54	17249	16586		--	--	--
					1560.93	17125	16649		--	--	--
					1562.32	17121	16621		--	--	--
					1563.71	17132	16601		--	--	--
					1565.1	17143	16590		--	--	--
					1566.49	17217	16575		--	--	--
					1567.88	17149	16595		--	--	--
					1569.27	17153	16619		--	--	--
					1570.66	17108	16749		--	--	--
					1572.04	17234	16612		--	--	--
					1573.43	17164	16531		--	--	--
					1574.82	17093	16623		--	--	--
					1576.21	17136	16632		--	--	--
					1577.59	17139	16611		--	--	--
					1578.98	17127	16651		--	--	--
					1580.37	17167	16579		--	--	--
					1581.75	17235	16659		--	--	--
					1583.14	17113	16638		--	--	--
					1584.53	17150	16581		--	--	--
					1585.91	17173	16626		--	--	--
					1587.3	17146	16661		--	--	--
					1588.68	17184	16600		--	--	--
					1590.07	17162	16527		--	--	--
					1591.45	17110	16606		--	--	--
					1592.84	17133	16618		--	--	--
					1594.22	17146	16641		--	--	--
					1595.6	17150	16606		--	--	--
					1596.99	17150	16618		--	--	--
					1598.37	17181	16603		--	--	--
					1599.75	17099	16590		--	--	--
					1601.14	17054	16609		--	--	--
					1602.52	17094	16562		--	--	--
					1603.9	17078	16570		--	--	--
					1605.28	17075	16578		--	--	--
					1606.67	17059	16555		--	--	--
					1608.05	17097	16563		--	--	--
					1609.43	17035	16481		--	--	--
					1610.81	17010	16539		--	--	--
					1612.19	17177	16627		--	--	--
					1613.57	16998	16469		--	--	--
					1614.95	16961	16428		--	--	--
					1616.33	17038	16485		--	--	--
					1617.71	16962	16413		--	--	--
					1619.09	17016	16372		--	--	--
					1620.47	16926	16343		--	--	--
					1621.85	16944	16445		--	--	--
					1623.23	17006	16400		--	--	--
					1624.61	17007	16470		--	--	--
					1625.99	16931	16394		--	--	--
					1627.37	16956	16367		--	--	--
					1628.74	16969	16363		--	--	--
					1630.12	16931	16318		--	--	--
					1631.5	16911	16325		--	--	--
					1632.88	16941	16255		--	--	--
					1634.25	16952	16330		--	--	--
					1635.63	16868	16264		--	--	--
					1637.01	16920	16177		--	--	--
					1638.38	16927	16203		--	--	--
					1639.76	16816	16162		--	--	--
					1641.13	16875	16130		--	--	--
					1642.51	16827	16135		--	--	--
					1643.88	16815	16166		--	--	--
					1645.26	16827	16175		--	--	--
					1646.64	16760	16135		--	--	--
					1648.01	16862	16186		--	--	--
					1649.38	16775	16223		--	--	--
					1650.76	16889	16158		--	--	--
					1652.13	16841	16152		--	--	--
					1653.51	16770	16101		--	--	--
					1654.88	16751	16092		--	--	--
					1656.25	16792	16148		--	--	--
					1657.62	16808	16058		--	--	--
					1659	16812	16117		--	--	--
					1660.37	16788	16063		--	--	--
					1661.74	16841	16136		--	--	--
					1663.11	16808	16075		--	--	--
					1664.48	16799	16046		--	--	--
					1665.86	16825	16092		--	--	--
					1667.23	16799	16063		--	--	--
					1668.6	16750	16059		--	--	--
					1669.97	16821	16045		--	--	--
					1671.34	16681	16066		--	--	--
					1672.71	16790	16072		--	--	--
					1674.08	16708	16066		--	--	--
					1675.45	16789	16058		--	--	--
					1676.82	16750	16059		--	--	--
					1678.19	16805	16044		--	--	--
					1679.56	16795	16013		--	--	--
					1680.93	16702	15970		--	--	--
					1682.29	16766	16051		--	--	--
					1683.66	16758	16048		--	--	--
					1685.03	16771	16063		--	--	--
					1686.4	16774	16104		--	--	--
					1687.76	16746	16021		--	--	--
					1689.13	16687	16021		--	--	--
					1690.5	16743	16030		--	--	--
					1691.87	16765	16005		--	--	--
					1693.23	16723	16026		--	--	--
					1694.6	16856	16046		--	--	--
					1695.96	16672	16010		--	--	--
					1697.33	16746	16007		--	--	--
					1698.7	16778	16008		--	--	--
					1700.06	16663	16023		--	--	--
					1701.43	16732	15986		--	--	--
					1702.79	16735	16016		--	--	--
					1704.15	16764	15988		--	--	--
					1705.52	16748	16026		--	--	--
					1706.88	16768	16021		--	--	--
					1708.25	16711	16103		--	--	--
					1709.61	16704	15957		--	--	--
					1710.97	16706	15966		--	--	--
					1712.34	16663	16017		--	--	--
					1713.7	16759	15996		--	--	--
					1715.06	16700	16025		--	--	--
					1716.43	16793	15981		--	--	--
					1717.79	16715	15985		--	--	--
					1719.15	16787	15979		--	--	--
					1720.51	16785	15980		--	--	--
					1721.87	16756	15982		--	--	--
					1723.23	16753	15988		--	--	--
					1724.59	16764	16023		--	--	--
					1725.95	16722	16025		--	--	--
					1727.32	16745	15982		--	--	--
					1728.68	16740	16016		--	--	--
					1730.04	16712	15997		--	--	--
					1731.4	16786	15967		--	--	--
					1732.75	16694	15963		--	--	--
					1734.11	16767	16016		--	--	--
					1735.47	16730	15956		--	--	--
					1736.83	16673	15952		--	--	--
					1738.19	16782	15993		--	--	--
					1739.55	16687	15965		--	--	--
					1740.91	16782	16010		--	--	--
					1742.26	16760	16019		--	--	--
					1743.62	16735	15993		--	--	--
					1744.98	16722	15944		--	--	--
					1746.34	16731	15958		--	--	--
					1747.69	16719	16043		--	--	--
					1749.05	16771	16010		--	--	--
					1750.41	16746	15948		--	--	--
					1751.76	16795	15964		--	--	--
					1753.12	16782	16012		--	--	--
					1754.47	16709	15952		--	--	--
					1755.83	16777	15968		--	--	--
					1757.18	16711	15976		--	--	--
					1758.54	16767	15983		--	--	--
					1759.89	16771	16012		--	--	--
					1761.25	16777	15940		--	--	--
					1762.6	16769	15944		--	--	--
					1763.95	16782	16043		--	--	--
					1765.31	16738	15950		--	--	--
					1766.66	16768	16039		--	--	--
					1768.02	16758	15971		--	--	--
					1769.37	16740	15982		--	--	--
					1770.72	16785	15928		--	--	--
					1772.07	16706	15973		--	--	--
					1773.43	16790	15999		--	--	--
					1774.78	16801	15956		--	--	--
					1776.13	16749	15998		--	--	--
					1777.48	16661	16002		--	--	--
					1778.83	16764	16019		--	--	--
					1780.18	16788	15954		--	--	--
					1781.53	16771	15959		--	--	--
					1782.89	16755	15995		--	--	--
					1784.24	16699	15947		--	--	--
					1785.59	16775	15991		--	--	--
					1786.94	16779	15932		--	--	--
					1788.29	16825	15969		--	--	--
					1789.63	16678	15989		--	--	--
					1790.98	16734	15958		--	--	--
					1792.33	16820	15936		--	--	--
					1793.68	16810	15960		--	--	--
					1795.03	16721	15934		--	--	--
					1796.38	16757	15972		--	--	--
					1797.73	16725	15989		--	--	--
					1799.07	16724	15986		--	--	--
					1800.42	16743	15909		--	--	--
					1801.77	16770	15979		--	--	--
					1803.11	16774	15999		--	--	--
					1804.46	16756	15943		--	--	--
					1805.81	16706	15975		--	--	--
					1807.15	16825	15899		--	--	--
					1808.5	16690	15960		--	--	--
					1809.85	16701	15926		--	--	--
					1811.19	16734	15969		--	--	--
					1812.54	16766	15998		--	--	--
					1813.88	16720	15989		--	--	--
					1815.23	16794	15920		--	--	--
					1816.57	16781	15932		--	--	--
					1817.91	16762	15958		--	--	--
					1819.26	16682	15961		--	--	--
					1820.6	16702	15952		--	--	--
					1821.95	16757	16015		--	--	--
					1823.29	16760	15937		--	--	--
					1824.63	16744	15976		--	--	--
					1825.98	16813	15932		--	--	--
					1827.32	16760	15913		--	--	--
					1828.66	16747	15994		--	--	--
					1830	16724	15932		--	--	--
					1831.35	16736	15993		--	--	--
					1832.69	16660	15923		--	--	--
					1834.03	16751	15957		--	--	--
					1835.37	16818	15963		--	--	--
					1836.71	16769	15978		--	--	--
					1838.05	16791	15930		--	--	--
					1839.39	16748	15971		--	--	--
					1840.73	16750	15964		--	--	--
					1842.07	16804	15948		--	--	--
					1843.41	16741	15962		--	--	--
					1844.75	16741	15977		--	--	--
					1846.09	16710	15992		--	--	--
					1847.43	16729	16009		--	--	--
					1848.77	16829	16022		--	--	--
					1850.11	16736	15979		--	--	--
					1851.45	16794	15951		--	--	--
					1852.79	16794	15982		--	--	--
					1854.12	16699	15993		--	--	--
					1855.46	16806	15938		--	--	--
					1856.8	16752	16005		--	--	--
					1858.14	16768	15926		--	--	--
					1859.47	16832	15981		--	--	--
					1860.81	16749	15925		--	--	--
					1862.15	16815	15956		--	--	--
					1863.48	16800	16022		--	--	--
					1864.82	16843	15945		--	--	--
					1866.15	16765	15975		--	--	--
					1867.49	16797	15973		--	--	--
					1868.83	16790	15967		--	--	--
					1870.16	16755	15932		--	--	--
					1871.5	16737	15963		--	--	--
					1872.83	16744	15972		--	--	--
					1874.17	16809	15963		--	--	--
					1875.5	16829	15973		--	--	--
					1876.83	16724	15945		--	--	--
					1878.17	16796	15929		--	--	--
					1879.5	16793	15973		--	--	--
					1880.83	16733	15971		--	--	--
					1882.17	16793	15944		--	--	--
					1883.5	16750	15927		--	--	--
					1884.83	16784	16004		--	--	--
					1886.16	16832	15955		--	--	--
					1887.5	16780	15993		--	--	--
					1888.83	16788	15955		--	--	--
					1890.16	16718	15934		--	--	--
					1891.49	16792	15991		--	--	--
					1892.82	16760	15971		--	--	--
					1894.15	16772	16000		--	--	--
					1895.48	16766	16006		--	--	--
					1896.81	16803	15959		--	--	--
					1898.14	16817	15937		--	--	--
					1899.47	16783	16005		--	--	--
					1900.8	16698	15945		--	--	--
					1902.13	16756	15979		--	--	--
					1903.46	16721	15952		--	--	--
					1904.79	16760	15938		--	--	--
					1906.12	16844	16070		--	--	--
					1907.45	16796	15921		--	--	--
					1908.78	16787	15942		--	--	--
					1910.1	16799	15982		--	--	--
					1911.43	16785	15962		--	--	--
					1912.76	16708	15933		--	--	--
					1914.09	16774	15981		--	--	--
					1915.42	16720	15966		--	--	--
					1916.74	16755	15976		--	--	--
					1918.07	16761	15931		--	--	--
					1919.39	16748	15917		--	--	--
					1920.72	16729	15955		--	--	--
					1922.05	16759	15949		--	--	--
					1923.37	16774	15951		--	--	--
					1924.7	16771	15970		--	--	--
					1926.02	16750	15958		--	--	--
					1927.35	16707	15939		--	--	--
					1928.67	16787	15941		--	--	--
					1930	16764	15968		--	--	--
					1931.32	16775	15950		--	--	--
					1932.65	16798	15985		--	--	--
					1933.97	16765	15945		--	--	--
					1935.29	16782	15946		--	--	--
					1936.62	16794	15923		--	--	--
					1937.94	16738	15978		--	--	--
					1939.26	16742	15906		--	--	--
					1940.59	16790	15933		--	--	--
					1941.91	16750	15993		--	--	--
					1943.23	16784	15956		--	--	--
					1944.55	16738	15967		--	--	--
					1945.87	16750	15976		--	--	--
					1947.2	16770	15949		--	--	--
					1948.52	16746	15931		--	--	--
					1949.84	16748	15935		--	--	--
					1951.16	16755	15920		--	--	--
					1952.48	16690	15890		--	--	--
					1953.8	16807	15896		--	--	--
					1955.12	16754	15964		--	--	--
					1956.44	16767	15998		--	--	--
					1957.76	16755	15922		--	--	--
					1959.08	16802	15941		--	--	--
					1960.4	16778	15941		--	--	--
					1961.72	16846	15971		--	--	--
					1963.04	16768	15895		--	--	--
					1964.36	16760	15930		--	--	--
					1965.67	16699	15949		--	--	--
					1966.99	16786	15939		--	--	--
					1968.31	16760	15942		--	--	--
					1969.63	16774	15920		--	--	--
					1970.94	16796	15933		--	--	--
					1972.26	16796	15919		--	--	--
					1973.58	16791	15993		--	--	--
					1974.9	16753	15930		--	--	--
					1976.21	16727	15972		--	--	--
					1977.53	16804	15946		--	--	--
					1978.85	16833	15926		--	--	--
					1980.16	16800	15944		--	--	--
					1981.48	16799	15927		--	--	--
					1982.79	16761	15978		--	--	--
					1984.11	16802	15947		--	--	--
					1985.42	16752	15881		--	--	--
					1986.74	16723	15938		--	--	--
					1988.05	16797	15937		--	--	--
					1989.36	16758	15911		--	--	--
					1990.68	16752	15926		--	--	--
					1991.99	16806	15900		--	--	--
					1993.31	16739	15913		--	--	--
					1994.62	16740	15916		--	--	--
					1995.93	16742	15907		--	--	--
					1997.24	16743	15965		--	--	--
					1998.56	16712	15946		--	--	--
					1999.87	16736	15930		--	--	--
					2001.18	16730	15928		--	--	--
					2002.49	16711	15904		--	--	--
					2003.81	16685	15964		--	--	--
					2005.12	16701	15889		--	--	--
					2006.43	16754	15953		--	--	--
					2007.74	16719	15932		--	--	--
					2009.05	16841	15887		--	--	--
					2010.36	16778	15913		--	--	--
					2011.67	16741	15960		--	--	--
					2012.98	16715	15917		--	--	--
					2014.29	16726	15942		--	--	--
					2015.6	16724	15919		--	--	--
					2016.91	16731	15886		--	--	--
					2018.22	16726	15882		--	--	--
					2019.53	16712	15908		--	--	--
					2020.83	16689	15901		--	--	--
					2022.14	16706	15929		--	--	--
					2023.45	16732	15910		--	--	--
					2024.76	16753	15865		--	--	--
					2026.07	16757	15864		--	--	--
					2027.38	16730	15943		--	--	--
					2028.68	16690	15898		--	--	--
					2029.99	16682	15954		--	--	--
					2031.3	16787	15899		--	--	--
					2032.6	16702	15905		--	--	--
					2033.91	16738	15878		--	--	--
					2035.22	16731	15930		--	--	--
					2036.52	16748	15910		--	--	--
					2037.83	16695	15931		--	--	--
					2039.13	16782	15893		--	--	--
					2040.44	16756	15931		--	--	--
					2041.74	16784	15901		--	--	--
					2043.05	16760	15909		--	--	--
					2044.35	16687	15927		--	--	--
					2045.66	16748	15883		--	--	--
					2046.96	16734	15901		--	--	--
					2048.26	16811	15976		--	--	--
					2049.57	16719	15993		--	--	--
					2050.87	16674	15912		--	--	--
					2052.17	16723	15922		--	--	--
					2053.48	16694	15932		--	--	--
					2054.78	16732	15890		--	--	--
					2056.08	16727	15889		--	--	--
					2057.38	16734	15929		--	--	--
					2058.69	16724	15891		--	--	--
					2059.99	16672	15853		--	--	--
					2061.29	16671	15911		--	--	--
					2062.59	16670	15933		--	--	--
					2063.89	16708	15915		--	--	--
					2065.19	16742	15915		--	--	--
					2066.49	16745	15885		--	--	--
					2067.79	16688	15931		--	--	--
					2069.1	16700	15903		--	--	--
					2070.39	16728	15923		--	--	--
					2071.69	16683	15890		--	--	--
					2072.99	16762	15880		--	--	--
					2074.29	16636	15919		--	--	--
					2075.59	16686	15863		--	--	--
					2076.89	16689	15881		--	--	--
					2078.19	16709	15906		--	--	--
					2079.49	16653	15900		--	--	--
					2080.79	16680	15904		--	--	--
					2082.08	16750	15912		--	--	--
					2083.38	16684	15941		--	--	--
					2084.68	16822	16075		--	--	--
					2085.98	16875	16095		--	--	--
					2087.27	16718	15889		--	--	--
					2088.57	16750	15930		--	--	--
					2089.87	16692	15836		--	--	--
					2091.16	16632	15900		--	--	--
					2092.46	16701	15895		--	--	--
					2093.76	16753	15903		--	--	--
					2095.05	16697	15921		--	--	--
					2096.35	16721	15922		--	--	--
					2097.64	16740	15924		--	--	--
					2098.94	16665	15891		--	--	--
					2100.23	16713	15922		--	--	--
					2101.53	16684	15929		--	--	--
					2102.82	16753	15895		--	--	--
					2104.12	16677	15891		--	--	--
					2105.41	16756	15930		--	--	--
					2106.7	16695	15888		--	--	--
					2108	16735	15824		--	--	--
					2109.29	16738	15960		--	--	--
					2110.58	16706	15891		--	--	--
					2111.87	16792	15860		--	--	--
					2113.17	16753	15876		--	--	--
					2114.46	16734	15940		--	--	--
					2115.75	16680	15932		--	--	--
					2117.04	16776	15910		--	--	--
					2118.34	16692	15889		--	--	--
					2119.63	16631	15912		--	--	--
					2120.92	16741	15905		--	--	--
					2122.21	16674	15871		--	--	--
					2123.5	16745	15900		--	--	--
					2124.79	16678	15937		--	--	--
					2126.08	16708	15937		--	--	--
					2127.37	16708	15901		--	--	--
					2128.66	16656	15852		--	--	--
					2129.95	16722	15855		--	--	--
					2131.24	16763	15890		--	--	--
					2132.53	16730	15878		--	--	--
					2133.82	16692	15901		--	--	--
					2135.11	16649	15885		--	--	--
					2136.39	16723	15858		--	--	--
					2137.68	16762	15915		--	--	--
					2138.97	16740	15948		--	--	--
					2140.26	16868	16129		--	--	--
					2141.55	16753	15917		--	--	--
					2142.83	16760	15881		--	--	--
					2144.12	16745	15863		--	--	--
					2145.41	16680	15936		--	--	--
					2146.69	16736	15923		--	--	--
					2147.98	16749	15870		--	--	--
					2149.27	16650	15930		--	--	--
					2150.55	16731	15858		--	--	--
					2151.84	16729	15832		--	--	--
					2153.13	16795	15898		--	--	--
					2154.41	16698	15918		--	--	--
					2155.7	16712	15917		--	--	--
					2156.98	16672	15893		--	--	--
					2158.27	16646	15911		--	--	--
					2159.55	16754	15934		--	--	--
					2160.83	16747	15891		--	--	--
					2162.12	16723	15911		--	--	--
					2163.4	16690	15876		--	--	--
					2164.68	16696	15866		--	--	--
					2165.97	16668	15885		--	--	--
					2167.25	16760	15951		--	--	--
					2168.54	16781	15945		--	--	--
					2169.82	16717	15922		--	--	--
					2171.1	16848	15923		--	--	--
					2172.38	16725	15907		--	--	--
					2173.66	16679	15903		--	--	--
					2174.95	16678	15883		--	--	--
					2176.23	16696	15899		--	--	--
					2177.51	16696	15906		--	--	--
					2178.79	16714	15897		--	--	--
					2180.07	16694	15888		--	--	--
					2181.35	16668	15930		--	--	--
					2182.63	16772	15881		--	--	--
					2183.91	16681	15882		--	--	--
					2185.19	16624	15910		--	--	--
					2186.47	16755	15882		--	--	--
					2187.75	16735	15856		--	--	--
					2189.03	16688	15894		--	--	--
					2190.31	16733	15904		--	--	--
					2191.59	16731	15849		--	--	--
					2192.87	16698	15879		--	--	--
					2194.15	16724	15898		--	--	--
					2195.42	16704	15882		--	--	--
					2196.7	16726	15906		--	--	--
					2197.98	16713	15842		--	--	--
					2199.26	16729	15923		--	--	--
					2200.54	16681	15849		--	--	--
					2201.81	16754	15867		--	--	--
					2203.09	16662	15906		--	--	--
					2204.37	16677	15898		--	--	--
					2205.64	16769	15906		--	--	--
					2206.92	16681	15877		--	--	--
					2208.19	16683	15917		--	--	--
					2209.47	16750	15943		--	--	--
					2210.75	16736	15882		--	--	--
					2212.02	16721	15873		--	--	--
					2213.3	16712	15896		--	--	--
					2214.57	16727	15939		--	--	--
					2215.85	16889	16057		--	--	--
					2217.12	16772	15875		--	--	--
					2218.39	16719	15926		--	--	--
					2219.67	16720	15890		--	--	--
					2220.94	16751	15919		--	--	--
					2222.22	16694	15914		--	--	--
					2223.49	16791	15907		--	--	--
					2224.76	16812	15833		--	--	--
					2226.04	16778	15908		--	--	--
					2227.31	16714	15895		--	--	--
					2228.58	16643	15875		--	--	--
					2229.85	16734	15890		--	--	--
					2231.13	16783	15894		--	--	--
					2232.4	16706	15851		--	--	--
					2233.67	16739	15935		--	--	--
					2234.94	16754	15915		--	--	--
					2236.21	16770	15876		--	--	--
					2237.48	16738	15881		--	--	--
					2238.75	16717	15910		--	--	--
					2240.02	16705	15897		--	--	--
					2241.29	16772	15915		--	--	--
					2242.56	16692	15936		--	--	--
					2243.83	16740	15873		--	--	--
					2245.1	16706	15900		--	--	--
					2246.37	16796	15888		--	--	--
					2247.64	16744	15872		--	--	--
					2248.91	16783	15932		--	--	--
					2250.18	16714	15927		--	--	--
					2251.45	16693	15930		--	--	--
					2252.72	16748	15953		--	--	--
					2253.99	16714	15915		--	--	--
					2255.25	16766	15910		--	--	--
					2256.52	16822	15975		--	--	--
					2257.79	16765	15907		--	--	--
					2259.06	16734	15876		--	--	--
					2260.32	16684	15954		--	--	--
					2261.59	16775	15876		--	--	--
					2262.86	16769	15885		--	--	--
					2264.12	16693	15904		--	--	--
					2265.39	16753	15989		--	--	--
					2266.65	16739	15892		--	--	--
					2267.92	16780	15849		--	--	--
					2269.19	16727	15893		--	--	--
					2270.45	16751	15907		--	--	--
					2271.72	16751	15922		--	--	--
					2272.98	16736	15885		--	--	--
					2274.24	16663	15900		--	--	--
					2275.51	16719	15925		--	--	--
					2276.77	16798	15842		--	--	--
					2278.04	16737	15861		--	--	--
					2279.3	16782	15896		--	--	--
					2280.56	16692	15907		--	--	--
					2281.83	16665	15924		--	--	--
					2283.09	16768	15913		--	--	--
					2284.35	16729	15911		--	--	--
					2285.62	16754	15912		--	--	--
					2286.88	16736	15902		--	--	--
					2288.14	16724	15948		--	--	--
					2289.4	16804	15932		--	--	--
					2290.66	16730	15928		--	--	--
					2291.93	16785	15916		--	--	--
					2293.19	16789	15959		--	--	--
					2294.45	16736	15919		--	--	--
					2295.71	16833	15919		--	--	--
					2296.97	16755	15911		--	--	--
					2298.23	16827	15891		--	--	--
					2299.49	16661	15928		--	--	--
					2300.75	16785	15945		--	--	--
					2302.01	16721	15907		--	--	--
					2303.27	16765	15926		--	--	--
					2304.53	16762	15894		--	--	--
					2305.79	16801	15936		--	--	--
					2307.05	16777	15928		--	--	--
					2308.31	16739	15911		--	--	--
					2309.57	16782	15930		--	--	--
					2310.82	16782	15956		--	--	--
					2312.08	16841	15924		--	--	--
					2313.34	16815	15924		--	--	--
					2314.6	16761	15895		--	--	--
					2315.85	16745	15914		--	--	--
					2317.11	16840	15934		--	--	--
					2318.37	16750	15938		--	--	--
					2319.63	16733	15897		--	--	--
					2320.88	16774	15946		--	--	--
					2322.14	16801	15928		--	--	--
					2323.39	16816	15928		--	--	--
					2324.65	16827	15953		--	--	--
					2325.91	16771	15907		--	--	--
					2327.16	16741	15938		--	--	--
					2328.42	16799	15966		--	--	--
					2329.67	16806	15849		--	--	--
					2330.93	16802	15950		--	--	--
					2332.18	16809	15871		--	--	--
					2333.44	16755	15950		--	--	--
					2334.69	16688	15880		--	--	--
					2335.94	16696	15944		--	--	--
					2337.2	16736	15893		--	--	--
					2338.45	16769	15894		--	--	--
					2339.7	16768	15908		--	--	--
					2340.96	16751	15902		--	--	--
					2342.21	16732	15911		--	--	--
					2343.46	16786	15889		--	--	--
					2344.72	16733	15904		--	--	--
					2345.97	16731	15933		--	--	--
					2347.22	16812	15932		--	--	--
					2348.47	16810	15880		--	--	--
					2349.72	16793	15895		--	--	--
					2350.97	16700	15896		--	--	--
					2352.23	16772	15900		--	--	--
					2353.48	16709	15933		--	--	--
					2354.73	16692	15943		--	--	--
					2355.98	16749	15904		--	--	--
					2357.23	16808	15940		--	--	--
					2358.48	16762	15911		--	--	--
					2359.73	16735	15899		--	--	--
					2360.98	16634	15913		--	--	--
					2362.23	16708	15893		--	--	--
					2363.48	16769	15911		--	--	--
					2364.73	16727	15884		--	--	--
					2365.98	16709	15865		--	--	--
					2367.22	16762	15903		--	--	--
					2368.47	16739	15927		--	--	--
					2369.72	16751	15871		--	--	--
					2370.97	16713	15903		--	--	--
					2372.22	16678	15886		--	--	--
					2373.46	16691	15899		--	--	--
					2374.71	16792	15949		--	--	--
					2375.96	16752	15918		--	--	--
					2377.21	16746	15913		--	--	--
					2378.45	16753	15923		--	--	--
					2379.7	16727	15936		--	--	--
					2380.95	16696	15889		--	--	--
					2382.19	16752	15915		--	--	--
					2383.44	16655	15917		--	--	--
					2384.68	16681	15915		--	--	--
					2385.93	16757	15856		--	--	--
					2387.17	16678	15929		--	--	--
					2388.42	16721	15892		--	--	--
					2389.66	16667	15872		--	--	--
					2390.91	16700	15902		--	--	--
					2392.15	16748	15889		--	--	--
					2393.4	16684	15871		--	--	--
					2394.64	16635	15855		--	--	--
					2395.88	16703	15870		--	--	--
					2397.13	16729	15916		--	--	--
					2398.37	16752	15927		--	--	--
					2399.61	16720	15911		--	--	--
					2400.86	16646	15924		--	--	--
					2402.1	16751	15870		--	--	--
					2403.34	16728	15943		--	--	--
					2404.58	16747	15958		--	--	--
					2405.82	16712	15911		--	--	--
					2407.07	16724	15869		--	--	--
					2408.31	16683	15885		--	--	--
					2409.55	16684	15877		--	--	--
					2410.79	16707	15869		--	--	--
					2412.03	16632	15870		--	--	--
					2413.27	16662	15867		--	--	--
					2414.51	16686	15885		--	--	--
					2415.75	16697	15871		--	--	--
					2416.99	16649	15909		--	--	--
					2418.23	16710	15928		--	--	--
					2419.47	16713	15893		--	--	--
					2420.71	16669	15849		--	--	--
					2421.95	16694	15873		--	--	--
					2423.19	16754	15871		--	--	--
					2424.43	16713	15865		--	--	--
					2425.67	16718	15854		--	--	--
					2426.91	16628	15861		--	--	--
					2428.14	16618	15887		--	--	--
					2429.38	16685	15891		--	--	--
					2430.62	16705	15925		--	--	--
					2431.86	16709	15935		--	--	--
					2433.09	16699	15847		--	--	--
					2434.33	16722	15878		--	--	--
					2435.57	16696	15912		--	--	--
					2436.81	16728	15915		--	--	--
					2438.04	16722	15910		--	--	--
					2439.28	16634	15883		--	--	--
					2440.51	16715	15880		--	--	--
					2441.75	16693	15866		--	--	--
					2442.99	16715	15890		--	--	--
					2444.22	16724	15906		--	--	--
					2445.46	16702	15813		--	--	--
					2446.69	16707	15857		--	--	--
					2447.93	16784	15943		--	--	--
					2449.16	16727	15921		--	--	--
					2450.39	16661	15901		--	--	--
					2451.63	16778	15926		--	--	--
					2452.86	16693	15867		--	--	--
					2454.1	16754	15945		--	--	--
					2455.33	16759	15900		--	--	--
					2456.56	16738	15866		--	--	--
					2457.8	16681	15887		--	--	--
					2459.03	16697	15909		--	--	--
					2460.26	16721	15924		--	--	--
					2461.49	16756	15909		--	--	--
					2462.73	16685	15877		--	--	--
					2463.96	16720	15880		--	--	--
					2465.19	16644	15914		--	--	--
					2466.42	16774	15900		--	--	--
					2467.65	16784	15851		--	--	--
					2468.88	16622	15899		--	--	--
					2470.12	16712	15858		--	--	--
					2471.35	16680	15911		--	--	--
					2472.58	16789	15899		--	--	--
					2473.81	16769	15833		--	--	--
					2475.04	16705	15924		--	--	--
					2476.27	16777	15882		--	--	--
					2477.5	16727	15929		--	--	--
					2478.73	16758	15871		--	--	--
					2479.96	16717	15893		--	--	--
					2481.19	16745	15956		--	--	--
					2482.41	16741	15930		--	--	--
					2483.64	16748	15902		--	--	--
					2484.87	16647	15915		--	--	--
					2486.1	16756	15871		--	--	--
					2487.33	16751	15914		--	--	--
					2488.55	16747	15917		--	--	--
					2489.78	16712	15957		--	--	--
					2491.01	16712	15906		--	--	--
					2492.24	16746	15956		--	--	--
					2493.46	16700	15930		--	--	--
					2494.69	16692	15953		--	--	--
					2495.92	16831	15928		--	--	--
					2497.14	16755	15871		--	--	--
					2498.37	16742	15889		--	--	--
					2499.6	16772	15939		--	--	--
					2500.82	16786	15903		--	--	--
					2502.05	16783	15945		--	--	--
					2503.27	16684	15869		--	--	--
					2504.5	16729	15927		--	--	--
					2505.72	16746	15876		--	--	--
					2506.95	16769	15894		--	--	--
					2508.17	16720	15917		--	--	--
					2509.4	16731	15888		--	--	--
					2510.62	16833	15900		--	--	--
					2511.84	16776	15925		--	--	--
					2513.07	16797	15904		--	--	--
					2514.29	16749	15934		--	--	--
					2515.51	16711	15909		--	--	--
					2516.74	16756	15935		--	--	--
					2517.96	16751	15969		--	--	--
					2519.18	16758	15924		--	--	--
					2520.4	16750	15893		--	--	--
					2521.63	16717	15906		--	--	--
					2522.85	16754	15955		--	--	--
					2524.07	16779	15868		--	--	--
					2525.29	16704	15937		--	--	--
					2526.51	16752	15966		--	--	--
					2527.73	16780	15894		--	--	--
					2528.96	16727	15920		--	--	--
					2530.18	16833	15945		--	--	--
					2531.4	16821	16085		--	--	--
					2532.62	16762	15988		--	--	--
					2533.84	16783	15927		--	--	--
					2535.06	16736	15948		--	--	--
					2536.28	16776	15976		--	--	--
					2537.5	16747	15899		--	--	--
					2538.72	16759	15941		--	--	--
					2539.94	16750	15929		--	--	--
					2541.15	16731	15940		--	--	--
					2542.37	16759	15904		--	--	--
					2543.59	16794	15884		--	--	--
					2544.81	16868	15895		--	--	--
					2546.03	16785	15942		--	--	--
					2547.25	16740	15907		--	--	--
					2548.46	16701	15908		--	--	--
					2549.68	16722	15962		--	--	--
					2550.9	16759	15889		--	--	--
					2552.11	16847	15929		--	--	--
					2553.33	16738	15970		--	--	--
					2554.55	16788	15919		--	--	--
					2555.76	16785	15916		--	--	--
					2556.98	16810	15928		--	--	--
					2558.2	16745	15957		--	--	--
					2559.41	16802	15984		--	--	--
					2560.63	16739	15916		--	--	--
					2561.84	16791	15938		--	--	--
					2563.06	16823	15936		--	--	--
					2564.27	16758	15906		--	--	--
					2565.49	16782	15888		--	--	--
					2566.7	16719	15921		--	--	--
					2567.92	16812	15966		--	--	--
					2569.13	16766	15920		--	--	--
					2570.35	16763	15950		--	--	--
					2571.56	16835	15916		--	--	--
					2572.77	16767	15942		--	--	--
					2573.99	16827	15971		--	--	--
					2575.2	16819	16013		--	--	--
					2576.41	16765	15952		--	--	--
					2577.62	16768	15944		--	--	--
					2578.84	16883	15992		--	--	--
					2580.05	16797	15977		--	--	--
					2581.26	16841	15997		--	--	--
					2582.47	16886	15946		--	--	--
					2583.69	16802	15979		--	--	--
					2584.9	16861	16030		--	--	--
					2586.11	16837	15948		--	--	--
					2587.32	16797	15917		--	--	--
					2588.53	16752	15941		--	--	--
					2589.74	16758	15992		--	--	--
					2590.95	16830	15937		--	--	--
					2592.16	16789	15926		--	--	--
					2593.37	16840	15973		--	--	--
					2594.58	16769	15955		--	--	--
					2595.79	16773	15954		--	--	--
					2597	16769	15962
					2598.21	16777	15936
					2599.42	16847	15908
					2600.63	16771	15927
					2601.83	16712	15957
					2603.04	16765	15963
					2604.25	16846	15932
					2605.46	16831	15939
					2606.67	16821	15929
					2607.87	16889	15952
					2609.08	16793	15931
					2610.29	16795	15926
					2611.5	16795	15991
					2612.7	16868	15950
					2613.91	16805	15968
					2615.12	16862	15966
					2616.32	16797	15964
					2617.53	16835	15940
					2618.73	16784	16004
					2619.94	16769	15946
					2621.14	16808	15937
					2622.35	16791	15976
					2623.55	16759	15927
					2624.76	16847	15919
					2625.96	16746	15961
					2627.17	16814	16021
					2628.37	16791	15969
					2629.58	16731	15976
					2630.78	16822	15970
					2631.98	16762	15925
					2633.19	16844	16002
					2634.39	16724	16009
					2635.59	16743	15978
					2636.79	16783	15971
					2638	16756	15992
					2639.2	16752	15917
					2640.4	16768	15976
					2641.6	16779	16006
					2642.8	16786	15967
					2644.01	16705	15956
					2645.21	16781	15899
					2646.41	16747	15931
					2647.61	16767	15936
					2648.81	16754	15897
					2650.01	16791	15959
					2651.21	16772	15931
					2652.41	16699	15948
					2653.61	16769	15967
					2654.81	16782	15946
					2656.01	16773	15953
					2657.21	16806	15962
					2658.41	16736	15937
					2659.61	16741	15962
					2660.8	16768	15954
					2662	16723	15981
					2663.2	16712	15929
					2664.4	16713	16006
					2665.6	16821	15899
					2666.79	16772	15963
					2667.99	16743	15983
					2669.19	16780	15923
					2670.39	16705	15930
					2671.58	16790	15947
					2672.78	16793	15975
					2673.98	16792	15934
					2675.17	16786	15949
					2676.37	16742	15932
					2677.56	16728	15946
					2678.76	16736	15913
					2679.95	16729	15947
					2681.15	16712	15955
					2682.34	16701	15951
					2683.54	16777	15918
					2684.73	16805	15912
					2685.93	16740	15935
					2687.12	16719	15926
					2688.32	16691	15962
					2689.51	16768	15912
					2690.7	16778	15981
					2691.9	16768	15972
					2693.09	16765	15975
					2694.28	16731	15967
					2695.48	16740	15945
					2696.67	16705	15969
					2697.86	16805	15934
					2699.05	16733	15925
					2700.24	16748	15971
					2701.44	16763	15927
					2702.63	16790	15964
					2703.82	16882	15942
					2705.01	16807	15979
					2706.2	16759	15952
					2707.39	16781	15956
					2708.58	16690	15969
					2709.77	16684	15927
					2710.96	16745	15988
					2712.15	16762	15936
					2713.34	16722	15976
					2714.53	16798	15923
					2715.72	16808	16033
					2716.91	16825	16017
					2718.1	16805	15948
					2719.29	16773	15960
					2720.48	16790	15986
					2721.66	16850	15924
					2722.85	16686	15989
					2724.04	16725	15946
					2725.23	16790	15951
					2726.42	16778	15919
					2727.6	16821	15968
					2728.79	16796	15945
					2729.98	16816	15938
					2731.16	16780	15958
					2732.35	16782	15970
					2733.54	16810	15970
					2734.72	16786	15976
					2735.91	16800	16020
					2737.1	16876	16009
					2738.28	16879	16027
					2739.47	16751	15993
					2740.65	16742	15945
					2741.84	16816	15976
					2743.02	16803	16021
					2744.2	16813	15966
					2745.39	16840	15999
					2746.57	16853	16053
					2747.76	16852	15988
					2748.94	16835	16001
					2750.12	16758	16003
					2751.31	16799	16027
					2752.49	16849	16007
					2753.67	16775	15947
					2754.86	16831	16036
					2756.04	16797	15976
					2757.22	16809	16006
					2758.4	16830	16044
					2759.59	16784	16026
					2760.77	16830	16012
					2761.95	16883	16047
					2763.13	16793	16039
					2764.31	16742	16031
					2765.49	16835	16016
					2766.67	16757	15963
					2767.85	16822	16017
					2769.03	16835	15965
					2770.21	16829	16045
					2771.39	16843	15987
					2772.57	16832	16008
					2773.75	16810	16006
					2774.93	16879	15956
					2776.11	16840	16040
					2777.29	16805	15954
					2778.47	16830	15976
					2779.65	16884	16017
					2780.83	16861	16004
					2782	16884	16083
					2783.18	16849	16000
					2784.36	16833	15999
					2785.54	16788	15956
					2786.72	16871	16003
					2787.89	16795	15994
					2789.07	16864	16005
					2790.25	16782	16047
					2791.42	16857	15997
					2792.6	16807	15960
					2793.77	16857	16008
					2794.95	16842	15993
					2796.13	16876	16005
					2797.3	16840	15992
					2798.48	16906	16063
					2799.65	16842	16013
					2800.83	16806	16039
					2802	16905	16003
					2803.18	16846	15977
					2804.35	16833	16000
					2805.53	16841	16083
					2806.7	16841	15988
					2807.87	16829	15970
					2809.05	16879	16030
					2810.22	16740	16007
					2811.39	16879	16030
					2812.57	16848	15984
					2813.74	16852	15989
					2814.91	16783	16000
					2816.09	16785	16002
					2817.26	16864	15991
					2818.43	16789	16038
					2819.6	16844	15984
					2820.77	16880	16035
					2821.94	16882	16059
					2823.12	16843	16060
					2824.29	16869	15963
					2825.46	16858	16006
					2826.63	16814	15991
					2827.8	16853	16037
					2828.97	16801	15998
					2830.14	16813	15987
[truncated: 2 more rows]

## Sheet: Figure3
a				b				c				d				e				f				g
	NF-MoS2	NR-MoS2			NF-MoS2	NR-MoS2			NF-MoS2	NR-MoS2			NF-MoS2	NR-MoS2			NF-MoS2	NR-MoS2			NF-MoS2	NR-MoS2		NH4Cl concentration (μg/mL)	NF-MoS2				NR-MoS2
797.5	-0.18799	-0.18799		-0.6	-8.39968	-32.95		-0.3	0.2502	0.0503		1.1	0.00273	0.00477		62.35	5.569	4.574		-0.92	3.91973e+08	2.37163e+08		0	0.546	0.57	0.5916		0.2992	0.3141	0.3121
798.5	-0.584473	-0.584473		-0.599	-8.3121	-31.325		-0.25	0.2645	0.05385		1.099	0.00266	0.00461		62.52	5.421	4.086		-0.87	3.46362e+08	2.05045e+08		5	0.648	0.724	0.583		0.58	0.625	0.595
799.5	-0.289551	-0.289551		-0.598	-8.21656	-30.425		-0.2	0.2788	0.0574		1.098	0.0026	0.00447		62.68	5.44	3.747		-0.82	3.43095e+08	1.83339e+08		10	0.727	0.864	0.814		0.8922	0.9289	0.9166
800.5	-0.0708008	-0.0708008		-0.597	-8.1449	-29.675		-0.15	0.2931	0.06095		1.097	0.00254	0.00435		62.87	5.596	3.487		-0.77	3.74508e+08	1.9369e+08		20	1.0939	1.0869	1.0985		1.2804	1.2751	1.2551
801.5	-0.0527344	-0.0527344		-0.596	-8.05732	-29.025		-0.1	0.3074	0.0645		1.096	0.00248	0.00423		63.05	5.91	3.347		-0.72	4.78924e+08	2.36969e+08		40	1.202	1.199	1.274		1.4364	1.4077	1.4692
802.5	-0.32666	-0.32666		-0.595	-7.98567	-28.4		-0.05	0.3217	0.06805		1.095	0.00244	0.00412		63.25	6.384	3.303		-0.67	6.83855e+08	3.4054e+08		80	1.547	1.537	1.615		1.7275	1.6743	1.7142
803.5	-0.265625	-0.265625		-0.594	-7.91481	-27.825		0	0.336	0.0716		1.094	0.00239	0.00402		63.48	7.034	3.369		-0.62	1.03733e+09	5.42506e+08
804.5	-0.338867	-0.338867		-0.593	-7.84156	-27.3		0.05	0.3503	0.07515		1.093	0.00234	0.00392		63.74	7.874	3.527		-0.57	1.553e+09	9.07689e+08
805.5	-0.23877	-0.23877		-0.592	-7.7715	-26.775		0.1	0.3646	0.0787		1.092	0.0023	0.00383		64.04	8.916	3.782		-0.52	2.18058e+09	1.47961e+09
806.5	0.0341797	0.0341797		-0.591	-7.69984	-26.325		0.15	0.3789	0.08225		1.091	0.00225	0.00374		64.39	10.18	4.138		-0.47	2.79688e+09	2.21829e+09
807.5	-0.141113	-0.141113		-0.59	-7.63694	-25.875		0.2	0.3932	0.0858		1.09	0.00221	0.00365		64.78	11.71	4.601		-0.42	3.28864e+09	2.97166e+09
808.5	0.118164	0.118164		-0.589	-7.56131	-25.45		0.25	0.4075	0.08935		1.089	0.00217	0.00357		65.2	13.42	5.07		-0.37	3.63378e+09	3.5817e+09
809.5	-0.208984	-0.208984		-0.588	-7.49443	-25.05		0.3	0.4218	0.0929		1.088	0.00214	0.00349		65.67	15.43	5.617		-0.32	3.87867e+09	3.99536e+09
810.5	-0.208496	-0.208496		-0.587	-7.42596	-24.6675		0.35	0.4361	0.09645		1.087	0.0021	0.00341		66.22	17.95	6.403		-0.27	4.07518e+09	4.26999e+09
811.5	-0.31543	-0.31543		-0.586	-7.375	-24.29		0.4	0.4504	0.1		1.086	0.00206	0.00333		66.87	21.04	7.424		-0.22	4.26999e+09	4.47774e+09
812.5	-0.294922	-0.294922		-0.585	-7.29697	-23.96						1.085	0.00203	0.00326		67.62	24.76	8.678		-0.17	4.46094e+09	4.68183e+09
813.5	-0.345215	-0.345215		-0.584	-7.24443	-23.6075						1.084	0.00199	0.00318		68.48	29.19	10.15		-0.12	4.6475e+09	4.86414e+09
814.5	-0.366699	-0.366699		-0.583	-7.18232	-23.2925						1.083	0.00196	0.00311		69.47	34.44	11.86		-0.07	4.80298e+09	5.041e+09
815.5	-0.394531	-0.394531		-0.582	-7.11783	-22.985						1.082	0.00193	0.00304		70.63	40.68	13.85		-0.02	4.9345e+09	5.17572e+09
816.5	-0.433594	-0.433594		-0.581	-7.07086	-22.685						1.081	0.0019	0.00297		72	48.12	16.18		0.03	5.03208e+09	5.27564e+09
817.5	-0.379883	-0.379883		-0.58	-7.01115	-22.415						1.08	0.00187	0.00291		73.65	56.93	18.89		0.08	5.11263e+09	5.31222e+09
818.5	-0.180176	-0.180176		-0.579	-6.95382	-22.14						1.079	0.00184	0.00284		75.66	67.4	22.1		0.13	5.18476e+09	5.31222e+09
819.5	-0.314453	-0.314453		-0.578	-6.90525	-21.87						1.078	0.00181	0.00278		78.14	79.83	25.88		0.18	5.27564e+09	5.30306e+09
820.5	-0.218262	-0.218262		-0.577	-6.8543	-21.625						1.077	0.00178	0.00272		81.32	94.52	30.3		0.23	5.4042e+09	5.33055e+09
821.5	-0.164063	-0.164063		-0.576	-6.79299	-21.3725						1.076	0.00175	0.00265		85.3	111.8	35.5		0.28	5.58115e+09	5.44122e+09
822.5	-0.149414	-0.149414		-0.575	-6.74522	-21.1425						1.075	0.00172	0.00259		90.16	132.6	41.78		0.33	5.80873e+09	5.64706e+09
823.5	0.121582	0.121582		-0.574	-6.69188	-20.9175						1.074	0.00169	0.00253		96.25	157.4	49.35		0.38	6.05064e+09	5.91456e+09
824.5	0.147949	0.147949		-0.573	-6.64809	-20.68						1.073	0.00166	0.00248		104.1	186.7	58.47		0.43	6.28751e+09	6.20804e+09
825.5	0.506348	0.506348		-0.572	-6.59156	-20.48						1.072	0.00164	0.00242		114.1	220.6	69.24		0.48	6.51877e+09	6.47825e+09
826.5	0.477051	0.777051		-0.571	-6.53981	-20.2725						1.071	0.00161	0.00236		126.8	260.7	82.17		0.53	6.72327e+09	6.63086e+09
827.5	0.464844	0.964844		-0.57	-6.49682	-20.0575						1.07	0.00158	0.00231		142.9	307.9	97.67
828.5	0.39209	1.99209		-0.569	-6.44984	-19.8825						1.069	0.00156	0.00225		163.6	363	116.3
829.5	0.64502	2.64502		-0.568	-6.40287	-19.6825						1.068	0.00153	0.0022		189.7	426.3	138.3
830.5	0.816895	3.8169		-0.567	-6.35748	-19.4975						1.067	0.00151	0.00214		221.6	496.6	163.7
831.5	0.844727	3.84473		-0.566	-6.30255	-19.33						1.066	0.00148	0.00209		264.4	580.6	195.4
832.5	1.1543	4.1543		-0.565	-6.25717	-19.1375						1.065	0.00146	0.00204		319.3	674.4	232.8
833.5	1.15723	4.15723		-0.564	-6.20701	-18.975						1.064	0.00143	0.00199		385.7	774.7	276
834.5	1.33496	4.33496		-0.563	-6.16799	-18.815						1.063	0.00141	0.00194		466.7	885.5	327.9
835.5	1.38281	4.38281		-0.562	-6.13057	-18.6525						1.062	0.00138	0.00189		564.4	1006	389.6
836.5	1.6499	4.6499		-0.561	-6.08439	-18.5075						1.061	0.00136	0.00184		682.5	1135	463.2
837.5	1.89941	4.89941		-0.56	-6.03344	-18.345						1.06	0.00134	0.00179		823.5	1271	550.7
838.5	1.91602	4.91602		-0.559	-5.99761	-18.2075						1.059	0.00132	0.00175		989.1	1411	654.1
839.5	2.02197	5.02197		-0.558	-5.94825	-18.0625						1.058	0.00129	0.0017		1179	1547	775.8
840.5	2.22852	5.22852		-0.557	-5.90605	-17.915						1.057	0.00127	0.00165		1392	1670	918.7
841.5	2.26807	5.26807		-0.556	-5.86545	-17.785						1.056	0.00125	0.00161		1626	1783	1086
842.5	2.34375	5.34375		-0.555	-5.83121	-17.6475						1.055	0.00123	0.00156		1882	1886	1280
843.5	2.6333	5.6333		-0.554	-5.78662	-17.51						1.054	0.00121	0.00152		2157	1978	1504
844.5	2.73096	5.73096		-0.553	-5.74124	-17.385						1.053	0.00119	0.00147		2442	2049	1701
845.5	2.70264	5.70264		-0.552	-5.7078	-17.2475						1.052	0.00117	0.00143		2736	2107	1850
846.5	2.81104	5.81104		-0.551	-5.66401	-17.1325						1.051	0.00115	0.00139		3040	2156	1975
847.5	2.92676	5.92676		-0.55	-5.62341	-17.0175						1.05	0.00113	0.00135		3347	2190	2034
848.5	3.20361	6.20361		-0.549	-5.57882	-16.8875						1.049	0.00111	0.00131
849.5	3.40332	6.40332		-0.548	-5.54379	-16.7875						1.048	0.00109	0.00127
850.5	3.29053	6.29053		-0.547	-5.50318	-16.6725						1.047	0.00107	0.00122
851.5	3.55078	6.55078		-0.546	-5.46178	-16.55						1.046	0.00105	0.00119
852.5	3.61084	6.61084		-0.545	-5.42197	-16.4575						1.045	0.00103	0.00115
853.5	3.63281	6.63281		-0.544	-5.38296	-16.3425						1.044	0.00101	0.00111
854.5	3.75879	6.75879		-0.543	-5.34236	-16.235						1.043	0.0009939	0.00107
855.5	4.1499	7.1499		-0.542	-5.30255	-16.1425						1.042	0.0009752	0.00103
856.5	4.03027	7.03027		-0.541	-5.2699	-16.035						1.041	0.0009573	0.0009937
857.5	4.17236	7.17236		-0.54	-5.23646	-15.9425						1.04	0.0009391	0.0009588
858.5	4.16504	7.16504		-0.539	-5.19745	-15.8425						1.039	0.0009214	0.0009209
859.5	4.33154	7.33154		-0.538	-5.16322	-15.7425						1.038	0.0009039	0.0008858
860.5	4.49463	7.49463		-0.537	-5.13057	-15.6575						1.037	0.0008873	0.0008498
861.5	4.41797	7.41797		-0.536	-5.09236	-15.5575						1.036	0.0008696	0.0008149
862.5	4.62451	7.62451		-0.535	-5.05255	-15.475						1.035	0.0008538	0.0007794
863.5	4.72852	7.72852		-0.534	-5.02468	-15.39						1.034	0.0008362	0.0007459
864.5	4.75635	7.75635		-0.533	-4.98885	-15.29						1.033	0.0008202	0.0007104
865.5	4.87842	7.87842		-0.532	-4.95462	-15.2125						1.032	0.0008034	0.0006773
866.5	5.1543	8.1543		-0.531	-4.92596	-15.1275						1.031	0.0007871	0.0006431
867.5	5.08594	8.08594		-0.53	-4.8957	-15.035						1.03	0.0007707	0.0006112
868.5	5.37354	8.37354		-0.529	-4.85191	-14.9675						1.029	0.0007555	0.000578
869.5	5.50488	8.50488		-0.528	-4.82484	-14.875						1.028	0.0007395	0.0005464
870.5	5.5957	8.5957		-0.527	-4.7914	-14.805						1.027	0.0007241	0.0005149
871.5	5.67529	8.67529		-0.526	-4.76831	-14.73						1.026	0.0007083	0.0004844
872.5	5.58496	8.58496		-0.525	-4.73487	-14.645						1.025	0.0006927	0.0004529
873.5	5.5415	8.5415		-0.524	-4.69904	-14.5825						1.024	0.0006774	0.000423
874.5	5.72363	8.72363		-0.523	-4.66003	-14.505						1.023	0.0006626	0.0003914
875.5	5.91797	8.91797		-0.522	-4.63535	-14.4375						1.022	0.0006474	0.000362
876.5	5.73584	8.73584		-0.521	-4.59713	-14.3675						1.021	0.0006337	0.0003318
877.5	6.12793	9.12793		-0.52	-4.57166	-14.2825						1.02	0.0006184	0.000303
878.5	5.96045	8.96045		-0.519	-4.54777	-14.2225						1.019	0.0006048	0.000274
879.5	6.14404	9.14404		-0.518	-4.50955	-14.1525						1.018	0.0005903	0.0002456
880.5	6.33057	9.33057		-0.517	-4.47134	-14.075						1.017	0.0005766	0.0002166
881.5	6.48242	9.48242		-0.516	-4.44506	-14.0225						1.016	0.0005624	0.0001899
882.5	6.27295	9.27295		-0.515	-4.41162	-13.96						1.015	0.0005489	0.0001611
883.5	6.46631	9.46631		-0.514	-4.39092	-13.885						1.014	0.0005358	0.0001352
884.5	6.36719	9.36719		-0.513	-4.35669	-13.83						1.013	0.0005226	0.0001076
885.5	6.48096	9.48096		-0.512	-4.33201	-13.7625						1.012	0.0005088	8.131e-05
886.5	6.73926	9.73926		-0.511	-4.29538	-13.7						1.011	0.0004963	5.533e-05
887.5	6.79492	9.79492		-0.51	-4.2699	-13.645						1.01	0.0004833	2.928e-05
888.5	6.87402	9.87402		-0.509	-4.24124	-13.57						1.009	0.0004702	2.284e-06
889.5	6.72998	9.72998		-0.508	-4.20939	-13.5225						1.008	0.0004574	-2.167e-05
890.5	6.87451	9.87451		-0.507	-4.18312	-13.4625						1.007	0.000445	-4.79e-05
891.5	7.17041	10.1704		-0.506	-4.15207	-13.4						1.006	0.0004322	-7.253e-05
892.5	6.98926	9.98926		-0.505	-4.125	-13.3475						1.005	0.0004201	-9.854e-05
893.5	7.16699	10.167		-0.504	-4.09634	-13.2775						1.004	0.0004076	-0.0001226
894.5	7.11328	10.1133		-0.503	-4.06449	-13.2325						1.003	0.0003961	-0.0001473
895.5	7.0752	10.0752		-0.502	-4.04061	-13.1775						1.002	0.0003837	-0.0001705
896.5	7.13916	10.1392		-0.501	-4.00955	-13.1075						1.001	0.0003721	-0.0001948
897.5	7.32031	10.3203		-0.5	-3.98328	-13.07						1	0.0003603	-0.000217
898.5	7.42139	10.4214		-0.499	-3.95223	-13.0175						0.999	0.0003486	-0.0002413
899.5	7.30615	10.3062		-0.498	-3.92834	-12.955						0.998	0.0003365	-0.0002627
900.5	7.37061	10.3706		-0.497	-3.8965	-12.9175						0.997	0.0003252	-0.0002861
901.5	7.43408	10.4341		-0.496	-3.87341	-12.855						0.996	0.0003135	-0.0003081
902.5	7.32959	10.3296		-0.495	-3.84395	-12.8025						0.995	0.0003028	-0.0003304
903.5	7.56201	10.562		-0.494	-3.81449	-12.7625						0.994	0.0002911	-0.0003518
904.5	7.70508	10.7051		-0.493	-3.78662	-12.7025						0.993	0.0002804	-0.0003746
905.5	7.58301	10.583		-0.492	-3.76752	-12.655						0.992	0.0002695	-0.0003951
906.5	7.65869	10.6587		-0.491	-3.74124	-12.61						0.991	0.0002585	-0.0004173
907.5	7.52979	10.5298		-0.49	-3.70701	-12.555						0.99	0.0002474	-0.0004376
908.5	7.8418	10.8418		-0.489	-3.67596	-12.5175						0.989	0.0002376	-0.0004589
909.5	7.79834	10.7983		-0.488	-3.65924	-12.455						0.988	0.0002262	-0.0004789
910.5	7.83643	10.8364		-0.487	-3.61943	-12.4175						0.987	0.0002165	-0.0004982
911.5	7.95557	10.9556		-0.486	-3.59395	-12.38						0.986	0.0002057	-0.0005179
912.5	7.99756	10.9976		-0.485	-3.57166	-12.3175						0.985	0.0001956	-0.0005392
913.5	7.85938	10.8594		-0.484	-3.54299	-12.28						0.984	0.0001855	-0.0005575
914.5	8.25049	11.2505		-0.483	-3.5199	-12.2325						0.983	0.0001755	-0.0005783
915.5	8.28564	11.2856		-0.482	-3.49841	-12.18						0.982	0.0001655	-0.0005966
916.5	8.20068	11.2007		-0.481	-3.47054	-12.1475						0.981	0.0001558	-0.0006163
917.5	8.13721	11.1372		-0.48	-3.44268	-12.095						0.98	0.0001454	-0.0006352
918.5	7.66504	10.665		-0.479	-3.41879	-12.0575						0.979	0.0001362	-0.0006542
919.5	8.13428	11.1343		-0.478	-3.38535	-12.025						0.978	0.000126	-0.000672
920.5	8.39697	11.397		-0.477	-3.36624	-11.965						0.977	0.0001171	-0.0006916
921.5	8.47021	11.4702		-0.476	-3.33758	-11.9325						0.976	0.0001076	-0.000708
922.5	8.23389	11.2339		-0.475	-3.31608	-11.8875						0.975	9.858e-05	-0.0007272
923.5	8.40137	11.4014		-0.474	-3.28742	-11.8425						0.974	8.888e-05	-0.0007439
924.5	8.15234	11.1523		-0.473	-3.26354	-11.8025						0.973	8.034e-05	-0.0007622
925.5	8.51025	11.5102		-0.472	-3.24045	-11.7575						0.972	7.049e-05	-0.0007794
926.5	8.79248	11.7925		-0.471	-3.22134	-11.725						0.971	6.186e-05	-0.0007976
927.5	8.44092	11.4409		-0.47	-3.19029	-11.6875						0.97	5.263e-05	-0.0008138
928.5	8.44775	11.4477		-0.469	-3.16401	-11.635						0.969	4.394e-05	-0.0008318
929.5	8.59131	11.5913		-0.468	-3.13694	-11.61						0.968	3.489e-05	-0.0008474
930.5	8.42871	11.4287		-0.467	-3.11704	-11.565						0.967	2.646e-05	-0.0008659
931.5	8.4917	11.4917		-0.466	-3.09554	-11.52						0.966	1.712e-05	-0.0008818
932.5	8.82471	11.8247		-0.465	-3.06449	-11.495						0.965	8.851e-06	-0.0008989
933.5	8.60352	11.6035		-0.464	-3.04459	-11.4425						0.964	-3.401e-07	-0.0009146
934.5	8.85303	11.853		-0.463	-3.02309	-11.4125						0.963	-8.017e-06	-0.0009306
935.5	8.77148	11.7715		-0.462	-3	-11.38						0.962	-1.659e-05	-0.0009458
936.5	8.57373	11.5737		-0.461	-2.97691	-11.3275						0.961	-2.486e-05	-0.0009627
937.5	8.71338	11.7134		-0.46	-2.94904	-11.295						0.96	-3.326e-05	-0.0009768
938.5	9.04053	12.0405		-0.459	-2.92436	-11.265						0.959	-4.112e-05	-0.0009932
939.5	9.07373	12.0737		-0.458	-2.90605	-11.2275						0.958	-4.971e-05	-0.00101
940.5	9.61865	12.6187		-0.457	-2.88057	-11.205						0.957	-5.737e-05	-0.00102
941.5	8.88818	11.8882		-0.456	-2.8535	-11.15						0.956	-6.581e-05	-0.00104
942.5	9.28857	12.2886		-0.455	-2.83838	-11.12						0.955	-7.318e-05	-0.00105
943.5	9.49609	12.4961		-0.454	-2.81131	-11.08						0.954	-8.163e-05	-0.00107
944.5	9.21777	12.2178		-0.453	-2.79857	-11.035						0.953	-8.966e-05	-0.00108
945.5	9.22412	12.2241		-0.452	-2.76752	-11.02						0.952	-9.77e-05	-0.0011
946.5	9.24609	12.2461		-0.451	-2.74761	-10.9825						0.951	-0.0001054	-0.00111
947.5	9.40527	12.4053		-0.45	-2.71656	-10.935						0.95	-0.0001132	-0.00112
948.5	9.25879	12.2588		-0.449	-2.69347	-10.92						0.949	-0.0001203	-0.00114
949.5	9.29053	12.2905		-0.448	-2.68073	-10.865						0.948	-0.0001284	-0.00115
950.5	9.44043	12.4404		-0.447	-2.64729	-10.835						0.947	-0.0001349	-0.00117
951.5	9.38232	12.3823		-0.446	-2.63137	-10.8125						0.946	-0.0001431	-0.00118
952.5	9.6084	12.6084		-0.445	-2.60828	-10.7675						0.945	-0.0001503	-0.00119
953.5	9.68164	12.6816		-0.444	-2.58917	-10.7425						0.944	-0.0001578	-0.0012
954.5	9.53027	12.5303		-0.443	-2.56051	-10.7125						0.943	-0.0001646	-0.00122
955.5	9.61621	12.6162		-0.442	-2.53344	-10.675						0.942	-0.000172	-0.00123
956.5	9.5127	12.5127		-0.441	-2.51354	-10.65						0.941	-0.0001787	-0.00125
957.5	9.87207	12.8721		-0.44	-2.49522	-10.605						0.94	-0.0001865	-0.00126
958.5	9.81055	12.8105		-0.439	-2.46497	-10.5825						0.939	-0.0001928	-0.00127
959.5	9.68506	12.6851		-0.438	-2.44825	-10.5525						0.938	-0.0002002	-0.00128
960.5	9.86182	12.8618		-0.437	-2.42277	-10.5125						0.937	-0.0002069	-0.0013
961.5	9.93066	12.9307		-0.436	-2.40525	-10.49						0.936	-0.0002138	-0.00131
962.5	9.94873	12.9487		-0.435	-2.37898	-10.4525						0.935	-0.0002205	-0.00132
963.5	9.94971	12.9497		-0.434	-2.35828	-10.42						0.934	-0.0002276	-0.00133
964.5	10.0239	13.0239		-0.433	-2.32882	-10.405						0.933	-0.0002342	-0.00135
965.5	9.99316	12.9932		-0.432	-2.30812	-10.3525						0.932	-0.0002412	-0.00136
966.5	9.98438	12.9844		-0.431	-2.28742	-10.3275						0.931	-0.000247	-0.00137
967.5	1.96289	4.96289		-0.43	-2.26433	-10.2975						0.93	-0.0002541	-0.00138
968.5	43.6714	46.6714		-0.429	-2.23806	-10.2525						0.929	-0.0002604	-0.00139
969.5	-18.8169	-15.8169		-0.428	-2.21975	-10.2375						0.928	-0.000267	-0.0014
970.5	3.07129	6.07129		-0.427	-2.20382	-10.205						0.927	-0.000273	-0.00142
971.5	9.91943	12.9194		-0.426	-2.17357	-10.1675						0.926	-0.0002798	-0.00143
972.5	11.2095	14.2095		-0.425	-2.14968	-10.145						0.925	-0.0002858	-0.00144
973.5	11.9722	14.9722		-0.424	-2.12659	-10.105						0.924	-0.0002924	-0.00145
974.5	11.8057	14.8057		-0.423	-2.11067	-10.0825						0.923	-0.0002977	-0.00146
975.5	11.9121	14.9121		-0.422	-2.0828	-10.06						0.922	-0.0003046	-0.00147
976.5	11.9673	14.9673		-0.421	-2.0621	-10.0125						0.921	-0.000311	-0.00148
977.5	11.8101	14.8101		-0.42	-2.03424	-10.005						0.92	-0.0003174	-0.00149
978.5	11.6045	14.6045		-0.419	-2.01433	-9.9675						0.919	-0.0003232	-0.00151
979.5	11.8208	14.8208		-0.418	-1.99363	-9.93						0.918	-0.0003293	-0.00152
980.5	11.4849	14.4849		-0.417	-1.96258	-9.915						0.917	-0.000335	-0.00153
981.5	11.7573	14.7573		-0.416	-1.94666	-9.8675						0.916	-0.0003415	-0.00154
982.5	11.5625	14.5625		-0.415	-1.92038	-9.845						0.915	-0.0003468	-0.00155
983.5	11.4961	14.4961		-0.414	-1.90764	-9.8225						0.914	-0.0003531	-0.00156
984.5	11.5894	14.5894		-0.413	-1.87898	-9.7825						0.913	-0.000359	-0.00157
985.5	11.7861	14.7861		-0.412	-1.86624	-9.76						0.912	-0.0003647	-0.00158
986.5	11.478	14.478		-0.411	-1.84475	-9.73						0.911	-0.0003699	-0.00159
987.5	11.6567	14.6567		-0.41	-1.82245	-9.7						0.91	-0.0003758	-0.0016
988.5	11.4956	14.4956		-0.409	-1.79379	-9.675						0.909	-0.0003815	-0.00161
989.5	11.3052	14.3052		-0.408	-1.77787	-9.6375						0.908	-0.0003875	-0.00162
990.5	11.5474	14.5474		-0.407	-1.76035	-9.615						0.907	-0.0003923	-0.00163
991.5	11.5952	14.5952		-0.406	-1.72213	-9.5925						0.906	-0.0003984	-0.00164
992.5	11.3843	14.3843		-0.405	-1.69586	-9.545						0.905	-0.0004038	-0.00165
993.5	11.5728	14.5728		-0.404	-1.68392	-9.5375						0.904	-0.0004094	-0.00166
994.5	11.2192	14.2192		-0.403	-1.65764	-9.5						0.903	-0.0004144	-0.00167
995.5	11.5781	14.5781		-0.402	-1.63137	-9.46						0.902	-0.0004202	-0.00168
996.5	11.1318	14.1318		-0.401	-1.61465	-9.4525						0.901	-0.0004254	-0.00169
997.5	11.355	14.355		-0.4	-1.58758	-9.4075						0.9	-0.0004313	-0.00169
998.5	11.3599	14.3599		-0.399	-1.57245	-9.385						0.899	-0.0004357	-0.0017
999.5	11.4624	14.4624		-0.398	-1.55653	-9.36						0.898	-0.0004414	-0.00171
1000.5	11.2217	14.2217		-0.397	-1.53185	-9.3225						0.897	-0.0004467	-0.00172
1001.5	11.084	14.084		-0.396	-1.51035	-9.3075						0.896	-0.0004517	-0.00173
1002.5	11.4189	14.4189		-0.395	-1.49045	-9.2775						0.895	-0.0004569	-0.00174
1003.5	11.3574	14.3574		-0.394	-1.46895	-9.245						0.894	-0.0004624	-0.00175
1004.5	11.2358	14.2358		-0.393	-1.44984	-9.23						0.893	-0.000467	-0.00176
1005.5	11.4873	14.4873		-0.392	-1.43232	-9.185						0.892	-0.0004726	-0.00177
1006.5	11.2974	14.2974		-0.391	-1.40924	-9.17						0.891	-0.000477	-0.00177
1007.5	11.2397	14.2397		-0.39	-1.38774	-9.1375						0.89	-0.0004827	-0.00178
1008.5	11.2749	14.2749		-0.389	-1.36306	-9.1						0.889	-0.0004873	-0.00179
1009.5	11.3032	14.3032		-0.388	-1.34156	-9.085						0.888	-0.000492	-0.0018
1010.5	11.2886	14.2886		-0.387	-1.33201	-9.055						0.887	-0.0004964	-0.00181
1011.5	11.1831	14.1831		-0.386	-1.3121	-9.0225						0.886	-0.0005015	-0.00182
1012.5	11.25	14.25		-0.385	-1.28503	-9.0075						0.885	-0.0005061	-0.00182
1013.5	11.2012	14.2012		-0.384	-1.27946	-8.97						0.884	-0.0005116	-0.00183
1014.5	11.2192	14.2192		-0.383	-1.25876	-8.9375						0.883	-0.0005156	-0.00184
1015.5	11.2622	14.2622		-0.382	-1.2301	-8.9225						0.882	-0.0005209	-0.00185
1016.5	11.3154	14.3154		-0.381	-1.21815	-8.885						0.881	-0.0005255	-0.00186
1017.5	11.3511	14.3511		-0.38	-1.20223	-8.87						0.88	-0.0005304	-0.00186
1018.5	11.5757	14.5757		-0.379	-1.17357	-8.8375						0.879	-0.0005349	-0.00187
1019.5	11.3848	14.3848		-0.378	-1.16242	-8.8075						0.878	-0.0005397	-0.00188
1020.5	11.2222	14.2222		-0.377	-1.1457	-8.7775						0.877	-0.0005441	-0.00189
1021.5	11.0605	14.0605		-0.376	-1.12102	-8.74						0.876	-0.0005495	-0.0019
1022.5	11.4204	14.4204		-0.375	-1.10032	-8.7225						0.875	-0.0005536	-0.0019
1023.5	11.1943	14.1943		-0.374	-1.09236	-8.7						0.874	-0.0005586	-0.00191
1024.5	11.2593	14.2593		-0.373	-1.07166	-8.6625						0.873	-0.0005628	-0.00192
1025.5	11.4097	14.4097		-0.372	-1.05812	-8.6475						0.872	-0.0005674	-0.00193
1026.5	11.1704	14.1704		-0.371	-1.03901	-8.615						0.871	-0.0005717	-0.00193
1027.5	11.1816	14.1816		-0.37	-1.01911	-8.585						0.87	-0.0005765	-0.00194
1028.5	11.3809	14.3809		-0.369	-1.00398	-8.57						0.869	-0.000581	-0.00195
1029.5	11.3779	14.3779		-0.368	-0.987261	-8.5325						0.868	-0.0005857	-0.00196
1030.5	11.1943	14.1943		-0.367	-0.963376	-8.5075						0.867	-0.0005895	-0.00196
1031.5	11.144	14.144		-0.366	-0.948248	-8.4775						0.866	-0.0005943	-0.00197
1032.5	11.1831	14.1831		-0.365	-0.929936	-8.4475						0.865	-0.0005984	-0.00198
1033.5	11.0767	14.0767		-0.364	-0.915605	-8.425						0.864	-0.0006032	-0.00198
1034.5	11.0728	14.0728		-0.363	-0.894108	-8.4						0.863	-0.0006072	-0.00199
1035.5	11.4033	14.4033		-0.362	-0.882962	-8.3625						0.862	-0.0006117	-0.002
1036.5	11.2031	14.2031		-0.361	-0.866242	-8.3475						0.861	-0.0006158	-0.00201
1037.5	11.5532	14.5532		-0.36	-0.850318	-8.31						0.86	-0.0006203	-0.00201
1038.5	11.0698	14.0698		-0.359	-0.839172	-8.285						0.859	-0.000624	-0.00202
1039.5	11.2402	14.2402		-0.358	-0.82086	-8.2625						0.858	-0.0006287	-0.00203
1040.5	11.1772	14.1772		-0.357	-0.807325	-8.2325						0.857	-0.0006327	-0.00203
1041.5	11.2109	14.2109		-0.356	-0.794506	-8.21						0.856	-0.0006371	-0.00204
1042.5	11.0884	14.0884		-0.355	-0.783917	-8.185						0.855	-0.0006412	-0.00205
1043.5	11.1016	14.1016		-0.354	-0.770701	-8.1475						0.854	-0.0006455	-0.00205
1044.5	11.313	14.313		-0.353	-0.749443	-8.14						0.853	-0.0006493	-0.00206
1045.5	10.9741	13.9741		-0.352	-0.743153	-8.095						0.852	-0.0006538	-0.00207
1046.5	11.1123	14.1123		-0.351	-0.728185	-8.07						0.851	-0.0006575	-0.00207
1047.5	11.4688	14.4688		-0.35	-0.710589	-8.055						0.85	-0.000662	-0.00208
1048.5	11.3442	14.3442		-0.349	-0.698726	-8.0175						0.849	-0.0006658	-0.00209
1049.5	11.2979	14.2979		-0.348	-0.681847	-7.995						0.848	-0.0006696	-0.00209
1050.5	11.1455	14.1455		-0.347	-0.671178	-7.97						0.847	-0.0006734	-0.0021
1051.5	11.4937	14.4937		-0.346	-0.658041	-7.9325						0.846	-0.0006775	-0.0021
1052.5	11.3286	14.3286		-0.345	-0.639889	-7.9175						0.845	-0.0006811	-0.00211
1053.5	10.9585	13.9585		-0.344	-0.632962	-7.88						0.844	-0.0006856	-0.00212
1054.5	11.209	14.209		-0.343	-0.619188	-7.8625						0.843	-0.0006891	-0.00212
1055.5	11.4658	14.4658		-0.342	-0.599204	-7.84						0.842	-0.0006937	-0.00213
1056.5	11.4819	14.4819		-0.341	-0.593551	-7.8025						0.841	-0.0006971	-0.00214
1057.5	11.3452	14.3452		-0.34	-0.57914	-7.7875						0.84	-0.0007012	-0.00214
1058.5	11.3608	14.3608		-0.339	-0.560987	-7.755						0.839	-0.000705	-0.00215
1059.5	11.3628	14.3628		-0.338	-0.550318	-7.7175						0.838	-0.0007092	-0.00215
1060.5	11.3677	14.3677		-0.337	-0.539729	-7.71						0.837	-0.0007125	-0.00216
1061.5	11.5137	14.5137		-0.336	-0.529697	-7.665						0.836	-0.0007169	-0.00217
1062.5	11.3735	14.3735		-0.335	-0.517755	-7.64						0.835	-0.0007201	-0.00217
1063.5	11.5093	14.5093		-0.334	-0.500876	-7.6175						0.834	-0.0007241	-0.00218
1064.5	11.0381	14.0381		-0.333	-0.490844	-7.5875						0.833	-0.0007278	-0.00219
1065.5	11.1689	14.1689		-0.332	-0.478981	-7.565						0.832	-0.0007316	-0.00219
1066.5	11.3965	14.3965		-0.331	-0.472691	-7.54						0.831	-0.0007352	-0.0022
1067.5	11.7827	14.7827		-0.33	-0.466481	-7.5025						0.83	-0.0007394	-0.0022
1068.5	11.6323	14.6323		-0.329	-0.45207	-7.495						0.829	-0.0007427	-0.00221
1069.5	11.5005	14.5005		-0.328	-0.444506	-7.4475						0.828	-0.000747	-0.00221
1070.5	11.5137	14.5137		-0.327	-0.438933	-7.425						0.827	-0.0007501	-0.00222
1071.5	11.4956	14.4956		-0.326	-0.424522	-7.4025						0.826	-0.0007542	-0.00223
1072.5	11.5874	14.5874		-0.325	-0.411943	-7.365						0.825	-0.0007578	-0.00223
1073.5	11.5723	14.5723		-0.324	-0.403185	-7.3575						0.824	-0.0007613	-0.00224
1074.5	11.6509	14.6509		-0.323	-0.391322	-7.325						0.823	-0.000765	-0.00224
1075.5	11.689	14.689		-0.322	-0.375637	-7.295						0.822	-0.0007687	-0.00225
1076.5	11.5991	14.5991		-0.321	-0.375	-7.28						0.821	-0.0007723	-0.00226
1077.5	12.0015	15.0015		-0.32	-0.364411	-7.2425						0.82	-0.0007764	-0.00226
1078.5	11.731	14.731		-0.319	-0.371258	-7.2175						0.819	-0.000781	-0.00227
1079.5	11.895	14.895		-0.318	-0.352468	-7.195						0.818	-0.0007849	-0.00227
1080.5	11.8638	14.8638		-0.317	-0.347452	-7.1575						0.817	-0.0007883	-0.00228
1081.5	11.2646	14.2646		-0.316	-0.338694	-7.1425						0.816	-0.0007918	-0.00229
1082.5	11.6177	14.6177		-0.315	-0.31871	-7.1175						0.815	-0.0007951	-0.00229
1083.5	12.3057	15.3057		-0.314	-0.313057	-7.0875						0.814	-0.0007988	-0.0023
1084.5	11.7598	14.7598		-0.313	-0.306768	-7.0725						0.813	-0.000802	-0.0023
1085.5	11.7944	14.7944		-0.312	-0.294268	-7.035						0.812	-0.0008061	-0.00231
1086.5	11.8657	14.8657		-0.311	-0.294904	-7.01						0.811	-0.0008091	-0.00231
1087.5	11.9331	14.9331		-0.31	-0.282404	-6.9875						0.81	-0.0008129	-0.00232
1088.5	11.6626	14.6626		-0.309	-0.26672	-6.95						0.809	-0.0008161	-0.00232
1089.5	11.9341	14.9341		-0.308	-0.265446	-6.935						0.808	-0.0008198	-0.00233
1090.5	11.8784	14.8784		-0.307	-0.26672	-6.9025						0.807	-0.0008232	-0.00233
1091.5	11.8813	14.8813		-0.306	-0.24164	-6.8725						0.806	-0.0008268	-0.00234
1092.5	11.9683	14.9683		-0.305	-0.242277	-6.865						0.805	-0.0008302	-0.00234
1093.5	11.9604	14.9604		-0.304	-0.238535	-6.82						0.804	-0.0008341	-0.00235
1094.5	11.7505	14.7505		-0.303	-0.234793	-6.8025						0.803	-0.0008368	-0.00236
1095.5	11.9517	14.9517		-0.302	-0.222293	-6.7875						0.802	-0.0008409	-0.00236
1096.5	11.9155	14.9155		-0.301	-0.214092	-6.7425						0.801	-0.0008442	-0.00237
1097.5	11.8687	14.8687		-0.3	-0.212898	-6.7275						0.8	-0.0008478	-0.00237
1098.5	12.3032	15.3032		-0.299	-0.201592	-6.705						0.799	-0.0008513	-0.00238
1099.5	12.1206	15.1206		-0.298	-0.195382	-6.6725						0.798	-0.0008551	-0.00238
1100.5	12.145	15.145		-0.297	-0.187182	-6.6575						0.797	-0.0008581	-0.00239
1101.5	12.0181	15.0181		-0.296	-0.182166	-6.62						0.796	-0.0008622	-0.00239
1102.5	11.936	14.936		-0.295	-0.180971	-6.5975						0.795	-0.0008652	-0.0024
1103.5	12.0933	15.0933		-0.294	-0.175318	-6.58						0.794	-0.0008695	-0.0024
1104.5	12.167	15.167		-0.293	-0.169029	-6.5425						0.793	-0.0008728	-0.00241
1105.5	12.2939	15.2939		-0.292	-0.165924	-6.5275						0.792	-0.0008766	-0.00241
1106.5	12.0771	15.0771		-0.291	-0.159634	-6.505						0.791	-0.0008802	-0.00242
1107.5	12.0542	15.0542		-0.29	-0.154618	-6.4725						0.79	-0.0008836	-0.00243
1108.5	12.1479	15.1479		-0.289	-0.141481	-6.4575						0.789	-0.0008868	-0.00243
1109.5	11.9668	14.9668		-0.288	-0.136465	-6.42						0.788	-0.0008907	-0.00244
1110.5	12.3159	15.3159		-0.287	-0.128344	-6.405						0.787	-0.0008937	-0.00244
1111.5	12.0308	15.0308		-0.286	-0.124602	-6.3825						0.786	-0.0008977	-0.00245
1112.5	12.3511	15.3511		-0.285	-0.120223	-6.3425						0.785	-0.0009009	-0.00245
1113.5	12.1885	15.1885		-0.284	-0.122054	-6.3275						0.784	-0.0009043	-0.00246
1114.5	12.2236	15.2236		-0.283	-0.118312	-6.305						0.783	-0.0009076	-0.00246
1115.5	12.2871	15.2871		-0.282	-0.109554	-6.275						0.782	-0.0009112	-0.00247
1116.5	12.4438	15.4438		-0.281	-0.101433	-6.2575						0.781	-0.0009144	-0.00247
1117.5	12.3311	15.3311		-0.28	-0.103344	-6.22						0.78	-0.0009184	-0.00248
1118.5	12.2246	15.2246		-0.279	-0.107086	-6.205						0.779	-0.0009214	-0.00249
1119.5	12.1157	15.1157		-0.278	-0.0951433	-6.1825						0.778	-0.0009253	-0.00249
1120.5	12.4238	15.4238		-0.277	-0.093949	-6.15						0.777	-0.0009284	-0.0025
1121.5	12.3228	15.3228		-0.276	-0.0857484	-6.135						0.776	-0.000932	-0.0025
1122.5	12.4438	15.4438		-0.275	-0.0857484	-6.105						0.775	-0.0009354	-0.00251
1123.5	12.3193	15.3193		-0.274	-0.0757564	-6.075						0.774	-0.0009391	-0.00251
1124.5	12.312	15.312		-0.273	-0.0707484	-6.0675						0.773	-0.0009423	-0.00252
1125.5	12.1191	15.1191		-0.272	-0.0669904	-6.0275						0.772	-0.0009463	-0.00252
1126.5	12.269	15.269		-0.271	-0.0707484	-6.005						0.771	-0.000949	-0.00253
1127.5	12.2935	15.2935		-0.27	-0.0607325	-5.99						0.77	-0.0009529	-0.00253
1128.5	12.2075	15.2075		-0.269	-0.0619825	-5.96						0.769	-0.0009563	-0.00254
1129.5	12.5669	15.5669		-0.268	-0.0588535	-5.935						0.768	-0.00096	-0.00254
1130.5	12.3701	15.3701		-0.267	-0.0513376	-5.9125						0.767	-0.0009633	-0.00255
1131.5	12.3433	15.3433		-0.266	-0.0538455	-5.8825						0.766	-0.0009672	-0.00256
1132.5	12.4634	15.4634		-0.265	-0.0457086	-5.8675						0.765	-0.0009702	-0.00256
1133.5	12.5117	15.5117		-0.264	-0.0381927	-5.835						0.764	-0.0009743	-0.00257
1134.5	12.2935	15.2935		-0.263	-0.0300557	-5.8125						0.763	-0.0009774	-0.00257
1135.5	12.46	15.46		-0.262	-0.0356847	-5.7975						0.762	-0.0009812	-0.00258
1136.5	12.395	15.395		-0.261	-0.0287978	-5.76						0.761	-0.0009846	-0.00259
1137.5	12.6279	15.6279		-0.26	-0.0269188	-5.7525						0.76	-0.0009885	-0.00259
1138.5	12.5488	15.5488		-0.259	-0.0250478	-5.7275						0.759	-0.0009916	-0.0026
1139.5	12.5938	15.5938		-0.258	-0.0281768	-5.69						0.758	-0.0009954	-0.0026
1140.5	12.7876	15.7876		-0.257	-0.0231688	-5.6825						0.757	-0.0009985	-0.00261
1141.5	12.6528	15.6528		-0.256	-0.0231688	-5.645						0.756	-0.001	-0.00261
1142.5	12.124	15.124		-0.255	-0.0156529	-5.62						0.755	-0.00101	-0.00262
1143.5	13.084	16.084		-0.254	-0.00876592	-5.605						0.754	-0.00101	-0.00263
1144.5	12.5776	15.5776		-0.253	-0.0150239	-5.575						0.753	-0.00101	-0.00263
1145.5	12.603	15.603		-0.252	-0.0162818	-5.56						0.752	-0.00102	-0.00264
1146.5	12.6704	15.6704		-0.251	-0.00813694	-5.5375						0.751	-0.00102	-0.00264
1147.5	12.6255	15.6255		-0.25	-0.0093949	-5.505						0.75	-0.00102	-0.00265
1148.5	12.6826	15.6826		-0.249	-0.00751274	-5.49						0.749	-0.00103	-0.00265
1149.5	12.7886	15.7886		-0.248	0.00688694	-5.46						0.748	-0.00103	-0.00266
1150.5	12.9482	15.9482		-0.247	0.00187818	-5.445						0.747	-0.00103	-0.00267
1151.5	12.8306	15.8306		-0.246	0.0106449	-5.4225						0.746	-0.00104	-0.00267
1152.5	12.6865	15.6865		-0.245	0.00751354	-5.3825						0.745	-0.00104	-0.00268
1153.5	12.8555	15.8555		-0.244	0.00876592	-5.3675						0.744	-0.00104	-0.00268
1154.5	12.9863	15.9863		-0.243	0.0106449	-5.345						0.743	-0.00105	-0.00269
1155.5	13.0908	16.0908		-0.242	0.0144029	-5.3225						0.742	-0.00105	-0.0027
1156.5	13.0205	16.0205		-0.241	0.0144029	-5.315						0.741	-0.00106	-0.0027
1157.5	13.0947	16.0947		-0.24	0.0131449	-5.275						0.74	-0.00106	-0.00271
1158.5	12.7773	15.7773		-0.239	0.0194108	-5.2525						0.739	-0.00106	-0.00272
1159.5	12.9976	15.9976		-0.238	0.0118949	-5.2375						0.738	-0.00107	-0.00272
1160.5	13.1079	16.1079		-0.237	0.0175318	-5.1975						0.737	-0.00107	-0.00273
1161.5	13.0728	16.0728		-0.236	0.0194108	-5.1825						0.736	-0.00107	-0.00274
1162.5	12.9585	15.9585		-0.235	0.0200318	-5.1675						0.735	-0.00108	-0.00274
1163.5	12.9067	15.9067		-0.234	0.0212898	-5.1375						0.734	-0.00108	-0.00275
1164.5	13.0454	16.0454		-0.233	0.0269188	-5.1225						0.733	-0.00108	-0.00276
1165.5	13.0322	16.0322		-0.232	0.0338057	-5.0825						0.732	-0.00109	-0.00276
1166.5	13.1064	16.1064		-0.231	0.0300557	-5.0675						0.731	-0.00109	-0.00277
1167.5	12.8335	15.8335		-0.23	0.0363137	-5.0525						0.73	-0.0011	-0.00278
1168.5	13.1323	16.1323		-0.229	0.0344347	-5.015						0.729	-0.0011	-0.00278
1169.5	13.0127	16.0127		-0.228	0.0350637	-5						0.728	-0.0011	-0.00279
1170.5	13.1777	16.1777		-0.227	0.0287978	-4.975						0.727	-0.00111	-0.0028
1171.5	13.3052	16.3052		-0.226	0.0344347	-4.945						0.726	-0.00111	-0.0028
1172.5	13.2129	16.2129		-0.225	0.0338057	-4.93						0.725	-0.00111	-0.00281
1173.5	12.8726	15.8726		-0.224	0.0331847	-4.9						0.724	-0.00112	-0.00282
1174.5	13.1411	16.1411		-0.223	0.0394427	-4.875						0.723	-0.00112	-0.00282
1175.5	13.6572	16.6572		-0.222	0.0438296	-4.86						0.722	-0.00112	-0.00283
1176.5	13.23	16.23		-0.221	0.0432006	-4.83						0.721	-0.00113	-0.00284
1177.5	13.3267	16.3267		-0.22	0.0457086	-4.815						0.72	-0.00113	-0.00284
1178.5	13.4673	16.4673		-0.219	0.0482086	-4.7925						0.719	-0.00113	-0.00285
1179.5	13.1978	16.1978		-0.218	0.0450796	-4.76						0.718	-0.00114	-0.00286
1180.5	13.3071	16.3071		-0.217	0.0469586	-4.745						0.717	-0.00114	-0.00286
1181.5	13.3989	16.3989		-0.216	0.0519666	-4.7075						0.716	-0.00114	-0.00287
1182.5	13.1655	16.1655		-0.215	0.0532166	-4.6925						0.715	-0.00115	-0.00288
1183.5	13.248	16.248		-0.214	0.0532166	-4.6775						0.714	-0.00115	-0.00289
1184.5	13.3315	16.3315		-0.213	0.0576035	-4.6375						0.713	-0.00115	-0.00289
1185.5	13.4253	16.4253		-0.212	0.0557245	-4.6225						0.712	-0.00116	-0.0029
1186.5	13.4526	16.4526		-0.211	0.0538455	-4.6						0.711	-0.00116	-0.00291
1187.5	13.4243	16.4243		-0.21	0.0601035	-4.57						0.71	-0.00116	-0.00291
1188.5	13.3589	16.3589		-0.209	0.0657404	-4.5525						0.709	-0.00117	-0.00292
1189.5	13.458	16.458		-0.208	0.0519666	-4.5225						0.708	-0.00117	-0.00293
1190.5	13.3721	16.3721		-0.207	0.0694984	-4.4925						0.707	-0.00117	-0.00293
1191.5	13.3486	16.3486		-0.206	0.0651115	-4.4775						0.706	-0.00117	-0.00294
1192.5	13.356	16.356		-0.205	0.0638615	-4.445						0.705	-0.00118	-0.00295
1193.5	13.3613	16.3613		-0.204	0.0657404	-4.4225						0.704	-0.00118	-0.00295
1194.5	13.6294	16.6294		-0.203	0.0638615	-4.4						0.703	-0.00118	-0.00296
1195.5	13.4761	16.4761		-0.202	0.0657404	-4.37						0.702	-0.00119	-0.00297
1196.5	13.5356	16.5356		-0.201	0.0713774	-4.3625						0.701	-0.00119	-0.00297
1197.5	13.4731	16.4731		-0.2	0.0701274	-4.3225						0.7	-0.00119	-0.00298
1198.5	13.5151	16.5151		-0.199	0.0669904	-4.3						0.699	-0.00119	-0.00298
1199.5	13.5933	16.5933		-0.198	0.0732564	-4.2775						0.698	-0.0012	-0.00299
1200.5	13.5293	16.5293		-0.197	0.0682484	-4.2375						0.697	-0.0012	-0.003
1201.5	13.5171	16.5171		-0.196	0.0713774	-4.2225						0.696	-0.0012	-0.003
1202.5	13.5557	16.5557		-0.195	0.0719984	-4.1925						0.695	-0.0012	-0.00301
1203.5	13.5947	16.5947		-0.194	0.0801752	-4.17						0.694	-0.00121	-0.00301
1204.5	13.6816	16.6816		-0.193	0.0738774	-4.155						0.693	-0.00121	-0.00302
1205.5	13.3301	16.3301		-0.192	0.0707484	-4.1075						0.692	-0.00121	-0.00302
1206.5	13.6958	16.6958		-0.191	0.0745064	-4.0925						0.691	-0.00121	-0.00303
1207.5	13.666	16.666		-0.19	0.0826433	-4.07						0.69	-0.00122	-0.00303
1208.5	13.8286	16.8286		-0.189	0.0801752	-4.0325						0.689	-0.00122	-0.00304
1209.5	13.6602	16.6602		-0.188	0.0863854	-4.015						0.688	-0.00122	-0.00304
1210.5	13.8877	16.8877		-0.187	0.0757564	-3.985						0.687	-0.00123	-0.00305
1211.5	13.6494	16.6494		-0.186	0.0770143	-3.9475						0.686	-0.00123	-0.00305
1212.5	13.7642	16.7642		-0.185	0.0770143	-3.9325						0.685	-0.00123	-0.00306
1213.5	13.7466	16.7466		-0.184	0.0745064	-3.8925						0.684	-0.00123	-0.00306
1214.5	13.0894	16.0894		-0.183	0.0726274	-3.87						0.683	-0.00124	-0.00307
1215.5	14.0034	17.0034		-0.182	0.0757564	-3.8475						0.682	-0.00124	-0.00307
1216.5	14.0649	17.0649		-0.181	0.0788854	-3.8075						0.681	-0.00124	-0.00308
1217.5	13.6626	16.6626		-0.18	0.0851115	-3.785						0.68	-0.00124	-0.00308
1218.5	13.8569	16.8569		-0.179	0.0820064	-3.755						0.679	-0.00125	-0.00309
1219.5	13.7183	16.7183		-0.178	0.0826433	-3.725						0.678	-0.00125	-0.00309
1220.5	13.7896	16.7896		-0.177	0.0882962	-3.71						0.677	-0.00125	-0.00309
1221.5	13.7129	16.7129		-0.176	0.0914013	-3.655						0.676	-0.00125	-0.0031
1222.5	13.8892	16.8892		-0.175	0.0863854	-3.6325						0.675	-0.00126	-0.0031
1223.5	13.9404	16.9404		-0.174	0.0851115	-3.61						0.674	-0.00126	-0.0031
1224.5	13.9805	16.9805		-0.173	0.0788854	-3.5625						0.673	-0.00126	-0.00311
1225.5	13.9404	16.9404		-0.172	0.0863854	-3.54						0.672	-0.00126	-0.00311
1226.5	14.1831	17.1831		-0.171	0.0839172	-3.5175						0.671	-0.00127	-0.00311
1227.5	14.083	17.083		-0.17	0.0839172	-3.46						0.67	-0.00127	-0.00312
1228.5	14.1304	17.1304		-0.169	0.0857484	-3.46						0.669	-0.00127	-0.00312
1229.5	13.9961	16.9961		-0.168	0.0889331	-3.42						0.668	-0.00127	-0.00312
1230.5	14.0171	17.0171		-0.167	0.0826433	-3.3925						0.667	-0.00128	-0.00313
1231.5	14.0083	17.0083		-0.166	0.0839172	-3.365						0.666	-0.00128	-0.00313
1232.5	14.3657	17.3657		-0.165	0.0776354	-3.325						0.665	-0.00128	-0.00313
1233.5	13.9736	16.9736		-0.164	0.0839172	-3.3025						0.664	-0.00128	-0.00314
1234.5	14.0796	17.0796		-0.163	0.0851115	-3.27						0.663	-0.00129	-0.00314
1235.5	14.0332	17.0332		-0.162	0.0851115	-3.2275						0.662	-0.00129	-0.00314
1236.5	13.9937	16.9937		-0.161	0.0882962	-3.205						0.661	-0.00129	-0.00314
1237.5	14.1025	17.1025		-0.16	0.0851115	-3.16						0.66	-0.00129	-0.00315
1238.5	14.1196	17.1196		-0.159	0.0889331	-3.1275						0.659	-0.0013	-0.00315
1239.5	14.1079	17.1079		-0.158	0.0889331	-3.1025						0.658	-0.0013	-0.00315
1240.5	14.0786	17.0786		-0.157	0.0839172	-3.055						0.657	-0.0013	-0.00316
1241.5	14.1064	17.1064		-0.156	0.0895701	-3.03						0.656	-0.00131	-0.00316
1242.5	14.2656	17.2656		-0.155	0.0863854	-2.995						0.655	-0.00131	-0.00316
1243.5	14.1465	17.1465		-0.154	0.0832803	-2.9525						0.654	-0.00131	-0.00317
1244.5	14.2339	17.2339		-0.153	0.0895701	-2.9325						0.653	-0.00131	-0.00317
1245.5	14.3296	17.3296		-0.152	0.0870223	-2.8825						0.652	-0.00132	-0.00317
1246.5	14.231	17.231		-0.151	0.0851115	-2.855						0.651	-0.00132	-0.00318
1247.5	14.3262	17.3262		-0.15	0.0907643	-2.8275						0.65	-0.00132	-0.00318
1248.5	14.2954	17.2954		-0.149	0.0964172	-2.7775						0.649	-0.00133	-0.00318
1249.5	14.1401	17.1401		-0.148	0.0863854	-2.7525						0.648	-0.00133	-0.00319
1250.5	14.2085	17.2085		-0.147	0.0851115	-2.71						0.647	-0.00133	-0.00319
1251.5	14.3198	17.3198		-0.146	0.0907643	-2.6675						0.646	-0.00133	-0.00319
1252.5	14.3379	17.3379		-0.145	0.0907643	-2.645						0.645	-0.00134	-0.0032
1253.5	14.4287	17.4287		-0.144	0.0914013	-2.595						0.644	-0.00134	-0.0032
1254.5	14.2588	17.2588		-0.143	0.0870223	-2.56						0.643	-0.00134	-0.00321
1255.5	14.2856	17.2856		-0.142	0.0832803	-2.5275						0.642	-0.00135	-0.00321
1256.5	14.3403	17.3403		-0.141	0.0889331	-2.48275						0.641	-0.00135	-0.00322
1257.5	14.2041	17.2041		-0.14	0.0933121	-2.45125						0.64	-0.00135	-0.00322
1258.5	14.1895	17.1895		-0.139	0.0920382	-2.416						0.639	-0.00136	-0.00323
1259.5	14.5625	17.5625		-0.138	0.0945064	-2.3715						0.638	-0.00136	-0.00323
1260.5	14.3081	17.3081		-0.137	0.0976911	-2.34225						0.637	-0.00136	-0.00324
1261.5	14.3604	17.3604		-0.136	0.093949	-2.29225						0.636	-0.00137	-0.00324
1262.5	14.4849	17.4849		-0.135	0.0876592	-2.25625						0.635	-0.00137	-0.00324
1263.5	14.3335	17.3335		-0.134	0.0901274	-2.2225						0.634	-0.00137	-0.00325
1264.5	14.6987	17.6987		-0.133	0.0889331	-2.171						0.633	-0.00138	-0.00326
1265.5	14.4409	17.4409		-0.132	0.093949	-2.144						0.632	-0.00138	-0.00326
1266.5	14.5327	17.5327		-0.131	0.0914013	-2.10175						0.631	-0.00138	-0.00327
1267.5	14.5605	17.5605		-0.13	0.0907643	-2.058						0.63	-0.00139	-0.00327
1268.5	14.5464	17.5464		-0.129	0.0895701	-2.02825						0.629	-0.00139	-0.00328
1269.5	14.4585	17.4585		-0.128	0.0957803	-1.9735						0.628	-0.00139	-0.00328
1270.5	14.4878	17.4878		-0.127	0.098328	-1.93825						0.627	-0.0014	-0.00329
1271.5	14.3286	17.3286		-0.126	0.0976911	-1.90675						0.626	-0.0014	-0.00329
1272.5	14.7769	17.7769		-0.125	0.0976911	-1.85225						0.625	-0.0014	-0.0033
1273.5	14.5122	17.5122		-0.124	0.0988854	-1.823						0.624	-0.00141	-0.0033
1274.5	14.6533	17.6533		-0.123	0.0920382	-1.7555						0.623	-0.00141	-0.00331
1275.5	14.7188	17.7188		-0.122	0.0995223	-1.71325						0.622	-0.00141	-0.00331
1276.5	14.6084	17.6084		-0.121	0.0945064	-1.71325						0.621	-0.00142	-0.00332
1277.5	14.5981	17.5981		-0.12	0.0933121	-1.691						0.62	-0.00142	-0.00332
1278.5	14.7793	17.7793		-0.119	0.0920382	-1.645						0.619	-0.00142	-0.00333
1279.5	14.7427	17.7427		-0.118	0.0882962	-1.60725						0.618	-0.00143	-0.00333
1280.5	14.6431	17.6431		-0.117	0.0957803	-1.5735						0.617	-0.00143	-0.00334
1281.5	14.8228	17.8228		-0.116	0.0920382	-1.516						0.616	-0.00144	-0.00335
1282.5	14.7905	17.7905		-0.115	0.0933121	-1.483						0.615	-0.00144	-0.00335
1283.5	14.7993	17.7993		-0.114	0.0895701	-1.44225						0.614	-0.00144	-0.00336
1284.5	14.6636	17.6636		-0.113	0.0863854	-1.3915						0.613	-0.00145	-0.00336
1285.5	14.8081	17.8081		-0.112	0.0920382	-1.3655						0.612	-0.00145	-0.00337
1286.5	14.875	17.875		-0.111	0.0976911	-1.30925						0.611	-0.00145	-0.00338
1287.5	14.8301	17.8301		-0.11	0.0901274	-1.2725						0.61	-0.00146	-0.00338
1288.5	14.7896	17.7896		-0.109	0.0951433	-1.238						0.609	-0.00146	-0.00339
1289.5	14.8457	17.8457		-0.108	0.0945064	-1.1835						0.608	-0.00146	-0.00339
1290.5	14.9092	17.9092		-0.107	0.0845541	-1.14425						0.607	-0.00147	-0.0034
1291.5	14.8564	17.8564		-0.106	0.0895701	-1.10575						0.606	-0.00147	-0.0034
1292.5	15.0293	18.0293		-0.105	0.0895701	-1.05525						0.605	-0.00148	-0.00341
1293.5	15.0576	18.0576		-0.104	0.0870223	-1.026						0.604	-0.00148	-0.00342
1294.5	14.9473	17.9473		-0.103	0.0845541	-0.973						0.603	-0.00148	-0.00342
1295.5	15.0103	18.0103		-0.102	0.0889331	-0.9315						0.602	-0.00149	-0.00343
1296.5	14.9238	17.9238		-0.101	0.0920382	-0.89775						0.601	-0.00149	-0.00343
1297.5	14.9585	17.9585		-0.1	0.0876592	-0.84						0.6	-0.00149	-0.00344
1298.5	14.9258	17.9258		-0.099	0.0945064	-0.811						0.599	-0.0015	-0.00344
1299.5	15.0503	18.0503		-0.098	0.0882962	-0.76325						0.598	-0.0015	-0.00345
1300.5	14.9111	17.9111		-0.097	0.0907643	-0.71425						0.597	-0.0015	-0.00345
1301.5	15.0605	18.0605		-0.096	0.0857484	-0.68575						0.596	-0.00151	-0.00346
1302.5	14.9697	17.9697		-0.095	0.0901274	-0.62975						0.595	-0.00151	-0.00346
1303.5	14.9507	17.9507		-0.094	0.0895701	-0.586						0.594	-0.00151	-0.00347
1304.5	14.9473	17.9473		-0.093	0.0882962	-0.55525						0.593	-0.00152	-0.00347
1305.5	15.1226	18.1226		-0.092	0.100796	-0.5015						0.592	-0.00152	-0.00347
1306.5	15.0503	18.0503		-0.091	0.0889331	-0.46525						0.591	-0.00153	-0.00348
1307.5	15.084	18.084		-0.09	0.0920382	-0.42225						0.59	-0.00153	-0.00348
1308.5	15.0142	18.0142		-0.089	0.0882962	-0.37						0.589	-0.00153	-0.00349
1309.5	15.1631	18.1631		-0.088	0.0920382	-0.3395						0.588	-0.00153	-0.00349
1310.5	15.104	18.104		-0.087	0.0976911	-0.2895						0.587	-0.00154	-0.0035
1311.5	15.2798	18.2798		-0.086	0.0863854	-0.2535						0.586	-0.00154	-0.0035
1312.5	14.9585	17.9585		-0.085	0.0832803	-0.216525						0.585	-0.00154	-0.00351
1313.5	15.0718	18.0718		-0.084	0.0863854	-0.138525						0.584	-0.00155	-0.00351
1314.5	15.2773	18.2773		-0.083	0.0882962	-0.12825						0.583	-0.00155	-0.00352
1315.5	15.3486	18.3486		-0.082	0.0857484	-0.082025						0.582	-0.00156	-0.00352
1316.5	15.1968	18.1968		-0.081	0.0876592	-0.0361						0.581	-0.00156	-0.00352
1317.5	15.48	18.48		-0.08	0.0901274	-0.0088275						0.58	-0.00156	-0.00353
1318.5	15.6436	18.6436		-0.079	0.0964172	-0.00283						0.579	-0.00157	-0.00353
1319.5	15.1787	18.1787		-0.078	0.093949	0.033949						0.578	-0.00157	-0.00354
1320.5	15.0396	18.0396		-0.077	0.0907643	0.0507643						0.577	-0.00157	-0.00354
1321.5	15.02	18.02		-0.076	0.0889331	0.0689331						0.576	-0.00158	-0.00354
1322.5	15.2412	18.2412		-0.075	0.0933121	0.0733121						0.575	-0.00158	-0.00355
1323.5	15.2183	18.2183		-0.074	0.0901274	0.0801274						0.574	-0.00158	-0.00355
1324.5	15.2397	18.2397		-0.073	0.0920382	0.0920382						0.573	-0.00159	-0.00356
1325.5	15.313	18.313		-0.072	0.0863854	0.0863854						0.572	-0.00159	-0.00356
1326.5	15.2231	18.2231		-0.071	0.0901274	0.0901274						0.571	-0.00159	-0.00357
1327.5	15.5293	18.5293		-0.07	0.0882962	0.0882962						0.57	-0.0016	-0.00357
1328.5	15.1938	18.1938		-0.069	0.0907643	0.0907643						0.569	-0.0016	-0.00358
1329.5	15.4473	18.4473		-0.068	0.0845541	0.0845541						0.568	-0.0016	-0.00358
1330.5	15.5298	18.5298		-0.067	0.0870223	0.0870223						0.567	-0.00161	-0.00358
1331.5	15.3237	18.3237		-0.066	0.0851115	0.0851115						0.566	-0.00161	-0.00359
1332.5	15.2729	18.2729		-0.065	0.0907643	0.0907643						0.565	-0.00161	-0.00359
1333.5	15.3242	18.3242		-0.064	0.0870223	0.0870223						0.564	-0.00162	-0.0036
1334.5	15.4473	18.4473		-0.063	0.0920382	0.0920382						0.563	-0.00162	-0.0036
1335.5	15.4482	18.4482		-0.062	0.0964172	0.0964172						0.562	-0.00162	-0.0036
1336.5	15.3091	18.3091		-0.061	0.0901274	0.0901274						0.561	-0.00163	-0.00361
1337.5	15.2954	18.2954		-0.06	0.0820064	0.0820064						0.56	-0.00163	-0.00361
1338.5	15.2295	18.2295		-0.059	0.0914013	0.0914013						0.559	-0.00163	-0.00362
1339.5	15.4531	18.4531		-0.058	0.0914013	0.0914013						0.558	-0.00164	-0.00362
1340.5	15.4277	18.4277		-0.057	0.093949	0.093949						0.557	-0.00164	-0.00363
1341.5	15.4312	18.4312		-0.056	0.0889331	0.0889331						0.556	-0.00165	-0.00363
1342.5	15.4194	18.4194		-0.055	0.0901274	0.0901274						0.555	-0.00165	-0.00364
1343.5	15.5371	18.5371		-0.054	0.0870223	0.0870223						0.554	-0.00165	-0.00364
1344.5	15.3901	18.3901		-0.053	0.0876592	0.0876592						0.553	-0.00166	-0.00365
1345.5	15.6934	18.6934		-0.052	0.0895701	0.0895701						0.552	-0.00166	-0.00365
1346.5	15.6729	18.6729		-0.051	0.0907643	0.0907643						0.551	-0.00167	-0.00366
1347.5	15.5703	18.5703		-0.05	0.0845541	0.0845541						0.55	-0.00167	-0.00366
1348.5	15.5342	18.5342		-0.049	0.0920382	0.0920382						0.549	-0.00167	-0.00367
1349.5	15.5039	18.5039		-0.048	0.0870223	0.0870223						0.548	-0.00168	-0.00368
1350.5	15.6519	18.6519		-0.047	0.0845541	0.0845541						0.547	-0.00168	-0.00368
1351.5	15.5269	18.5269		-0.046	0.0945064	0.0945064						0.546	-0.00169	-0.00369
1352.5	15.4731	18.4731		-0.045	0.0914013	0.0914013						0.545	-0.00169	-0.0037
1353.5	15.7397	18.7397		-0.044	0.0926752	0.0926752						0.544	-0.00169	-0.0037
1354.5	15.4263	18.4263		-0.043	0.0926752	0.0926752						0.543	-0.0017	-0.00371
1355.5	15.314	18.314		-0.042	0.0895701	0.0895701						0.542	-0.0017	-0.00372
1356.5	15.5034	18.5034		-0.041	0.0901274	0.0901274						0.541	-0.00171	-0.00372
1357.5	15.6948	18.6948		-0.04	0.0907643	0.0907643						0.54	-0.00171	-0.00373
1358.5	15.7109	18.7109		-0.039	0.0945064	0.0945064						0.539	-0.00172	-0.00374
1359.5	15.6206	18.6206		-0.038	0.0951433	0.0951433						0.538	-0.00172	-0.00374
1360.5	15.6802	18.6802		-0.037	0.0976911	0.0976911						0.537	-0.00173	-0.00375
1361.5	15.5781	18.5781		-0.036	0.0882962	0.0882962						0.536	-0.00173	-0.00376
1362.5	15.7144	18.7144		-0.035	0.0870223	0.0870223						0.535	-0.00174	-0.00377
1363.5	15.7036	18.7036		-0.034	0.0895701	0.0895701						0.534	-0.00174	-0.00377
1364.5	15.583	18.583		-0.033	0.0870223	0.0870223						0.533	-0.00174	-0.00378
1365.5	15.6416	18.6416		-0.032	0.0876592	0.0876592						0.532	-0.00175	-0.00379
1366.5	15.6968	18.6968		-0.031	0.0851115	0.0851115						0.531	-0.00175	-0.0038
1367.5	15.2964	18.2964		-0.03	0.093949	0.093949						0.53	-0.00176	-0.00381
1368.5	15.7837	18.7837		-0.029	0.0895701	0.0895701						0.529	-0.00176	-0.00381
1369.5	15.8276	18.8276		-0.028	0.0845541	0.0845541						0.528	-0.00177	-0.00382
1370.5	15.7813	18.7813		-0.027	0.0826433	0.0826433						0.527	-0.00177	-0.00383
1371.5	15.8867	18.8867		-0.026	0.0857484	0.0857484						0.526	-0.00178	-0.00384
1372.5	15.6216	18.6216		-0.025	0.0851115	0.0851115						0.525	-0.00178	-0.00385
1373.5	15.6763	18.6763		-0.024	0.0907643	0.0907643						0.524	-0.00179	-0.00386
1374.5	16.2529	19.2529		-0.023	0.0863854	0.0863854						0.523	-0.00179	-0.00386
1375.5	15.9531	18.9531		-0.022	0.0851115	0.0851115						0.522	-0.0018	-0.00387
1376.5	15.8081	18.8081		-0.021	0.0857484	0.0857484						0.521	-0.00181	-0.00388
1377.5	15.8135	18.8135		-0.02	0.0889331	0.0889331						0.52	-0.00181	-0.00389
1378.5	15.937	18.937		-0.019	0.0839172	0.0839172						0.519	-0.00182	-0.0039
1379.5	15.7935	18.7935		-0.018	0.0820064	0.0820064						0.518	-0.00182	-0.00391
1380.5	15.8779	18.8779		-0.017	0.0870223	0.0870223						0.517	-0.00183	-0.00392
1381.5	16.0405	19.0405		-0.016	0.0839172	0.0839172						0.516	-0.00183	-0.00393
1382.5	15.686	18.686		-0.015	0.0863854	0.0863854						0.515	-0.00184	-0.00394
1383.5	15.7568	18.7568		-0.014	0.0826433	0.0826433						0.514	-0.00185	-0.00395
1384.5	15.6665	18.6665		-0.013	0.0807325	0.0807325						0.513	-0.00185	-0.00396
1385.5	16.1245	19.1245		-0.012	0.0863854	0.0863854						0.512	-0.00186	-0.00396
1386.5	16.1992	19.1992		-0.011	0.0845541	0.0845541						0.511	-0.00186	-0.00398
1387.5	16.0142	19.0142		-0.01	0.0851115	0.0851115						0.51	-0.00187	-0.00398
1388.5	16.1621	19.1621		-0.009	0.0882962	0.0882962						0.509	-0.00187	-0.00399
1389.5	16.3198	19.3198		-0.008	0.0957803	0.0957803						0.508	-0.00188	-0.004
1390.5	16.0752	19.0752		-0.007	0.0857484	0.0857484						0.507	-0.00189	-0.00401
1391.5	16.0493	19.0493		-0.006	0.0876592	0.0876592						0.506	-0.00189	-0.00402
1392.5	16.0405	19.0405		-0.005	0.0863854	0.0863854						0.505	-0.0019	-0.00403
1393.5	16.3989	19.3989		-0.004	0.0914013	0.0914013						0.504	-0.0019	-0.00404
1394.5	16.2661	19.2661		-0.003	0.0845541	0.0845541						0.503	-0.00191	-0.00405
1395.5	16.2344	19.2344		-0.002	0.0845541	0.0845541						0.502	-0.00192	-0.00406
1396.5	16.0771	19.0771		-0.001	0.0813694	0.0813694						0.501	-0.00192	-0.00407
1397.5	15.9946	18.9946		0	0.0839172	0.0839172						0.5	-0.00193	-0.00408
1398.5	16.2861	19.2861		--	--							0.499	-0.00193	-0.00409
1399.5	16.0474	19.0474		--	--							0.498	-0.00194	-0.0041
1400.5	16.2266	19.2266		--	--							0.497	-0.00195	-0.00411
1401.5	16.1421	19.1421		--	--							0.496	-0.00195	-0.00412
1402.5	16.1831	19.1831		--	--							0.495	-0.00196	-0.00413
1403.5	16.1143	19.1143		--	--							0.494	-0.00196	-0.00414
1404.5	16.3169	19.3169		--	--							0.493	-0.00197	-0.00415
1405.5	16.2417	19.2417		--	--							0.492	-0.00198	-0.00415
1406.5	16.3262	19.3262		--	--							0.491	-0.00198	-0.00417
1407.5	16.3154	19.3154		--	--							0.49	-0.00199	-0.00417
1408.5	16.2246	19.2246		--	--							0.489	-0.00199	-0.00418
1409.5	16.2139	19.2139		--	--							0.488	-0.002	-0.00419
1410.5	16.416	19.416		--	--							0.487	-0.00201	-0.0042
1411.5	16.3042	19.3042		--	--							0.486	-0.00201	-0.00421
1412.5	16.2427	19.2427		--	--							0.485	-0.00202	-0.00422
1413.5	16.4907	19.4907		--	--							0.484	-0.00203	-0.00423
1414.5	16.2778	19.2778		--	--							0.483	-0.00203	-0.00424
1415.5	16.313	19.313		--	--							0.482	-0.00204	-0.00425
1416.5	16.2529	19.2529		--	--							0.481	-0.00205	-0.00426
1417.5	16.5591	19.5591		--	--							0.48	-0.00205	-0.00427
1418.5	16.6089	19.6089		--	--							0.479	-0.00206	-0.00428
1419.5	16.2705	19.2705		--	--							0.478	-0.00206	-0.00428
1420.5	16.4927	19.4927		--	--							0.477	-0.00207	-0.0043
1421.5	16.5532	19.5532		--	--							0.476	-0.00208	-0.0043
1422.5	16.2388	19.2388		--	--							0.475	-0.00208	-0.00431
1423.5	16.4546	19.4546		--	--							0.474	-0.00209	-0.00432
1424.5	16.3135	19.3135		--	--							0.473	-0.0021	-0.00433
1425.5	16.6226	19.6226		--	--							0.472	-0.0021	-0.00434
1426.5	16.2227	19.2227		--	--							0.471	-0.00211	-0.00435
1427.5	16.4824	19.4824		--	--							0.47	-0.00212	-0.00436
1428.5	16.4019	19.4019		--	--							0.469	-0.00212	-0.00437
1429.5	16.4546	19.4546		--	--							0.468	-0.00213	-0.00438
1430.5	16.3994	19.3994		--	--							0.467	-0.00214	-0.00439
1431.5	16.3418	19.3418		--	--							0.466	-0.00214	-0.0044
1432.5	16.4741	19.4741		--	--							0.465	-0.00215	-0.00441
1433.5	16.6646	19.6646		--	--							0.464	-0.00215	-0.00442
1434.5	16.6377	19.6377		--	--							0.463	-0.00216	-0.00443
1435.5	16.7217	19.7217		--	--							0.462	-0.00217	-0.00444
1436.5	16.6382	19.6382		--	--							0.461	-0.00217	-0.00445
1437.5	16.625	19.625		--	--							0.46	-0.00218	-0.00446
1438.5	16.6094	19.6094		--	--							0.459	-0.00219	-0.00447
1439.5	16.6406	19.6406		--	--							0.458	-0.00219	-0.00448
1440.5	16.666	19.666		--	--							0.457	-0.0022	-0.00449
1441.5	16.5288	19.5288		--	--							0.456	-0.00221	-0.0045
1442.5	16.5825	19.5825		--	--							0.455	-0.00222	-0.00451
1443.5	16.5723	19.5723		--	--							0.454	-0.00222	-0.00452
1444.5	16.6519	19.6519		--	--							0.453	-0.00223	-0.00453
1445.5	16.5942	19.5942		--	--							0.452	-0.00224	-0.00454
1446.5	16.7754	19.7754		--	--							0.451	-0.00224	-0.00455
1447.5	16.6782	19.6782		--	--							0.45	-0.00225	-0.00456
1448.5	16.7686	19.7686		--	--							0.449	-0.00226	-0.00457
1449.5	16.8184	19.8184		--	--							0.448	-0.00227	-0.00458
1450.5	16.9399	19.9399		--	--							0.447	-0.00227	-0.00459
1451.5	16.7666	19.7666		--	--							0.446	-0.00228	-0.0046
1452.5	16.8945	19.8945		--	--							0.445	-0.00229	-0.00461
1453.5	16.7051	19.7051		--	--							0.444	-0.00229	-0.00462
1454.5	16.8638	19.8638		--	--							0.443	-0.0023	-0.00463
1455.5	16.7241	19.7241		--	--							0.442	-0.00231	-0.00464
1456.5	16.7886	19.7886		--	--							0.441	-0.00231	-0.00465
1457.5	16.7178	19.7178		--	--							0.44	-0.00232	-0.00466
1458.5	16.8022	19.8022		--	--							0.439	-0.00233	-0.00467
1459.5	16.8062	19.8062		--	--							0.438	-0.00234	-0.00468
1460.5	16.9243	19.9243		--	--							0.437	-0.00234	-0.00469
1461.5	16.9058	19.9058		--	--							0.436	-0.00235	-0.0047
1462.5	16.7964	19.7964		--	--							0.435	-0.00236	-0.00471
1463.5	16.9893	19.9893		--	--							0.434	-0.00237	-0.00473
1464.5	16.8774	19.8774		--	--							0.433	-0.00237	-0.00474
1465.5	16.8477	19.8477		--	--							0.432	-0.00238	-0.00475
1466.5	16.8359	19.8359		--	--							0.431	-0.00239	-0.00476
1467.5	16.959	19.959		--	--							0.43	-0.0024	-0.00477
1468.5	16.8286	19.8286		--	--							0.429	-0.00241	-0.00478
1469.5	16.6851	19.6851		--	--							0.428	-0.00241	-0.00479
1470.5	16.5933	19.5933		--	--							0.427	-0.00242	-0.0048
1471.5	16.7314	19.7314		--	--							0.426	-0.00243	-0.00481
1472.5	17.0967	20.0967		--	--							0.425	-0.00244	-0.00483
1473.5	17.4038	20.4038		--	--							0.424	-0.00245	-0.00484
1474.5	17.0151	20.0151		--	--							0.423	-0.00245	-0.00485
1475.5	17.1587	20.1587		--	--							0.422	-0.00246	-0.00486
1476.5	16.9697	19.9697		--	--							0.421	-0.00247	-0.00487
1477.5	16.9106	19.9106		--	--							0.42	-0.00248	-0.00488
1478.5	16.937	19.937		--	--							0.419	-0.00248	-0.00489
1479.5	16.9966	19.9966		--	--							0.418	-0.00249	-0.00491
1480.5	17.1509	20.1509		--	--							0.417	-0.0025	-0.00492
1481.5	17.0889	20.0889		--	--							0.416	-0.00251	-0.00493
1482.5	17.0571	20.0571		--	--							0.415	-0.00252	-0.00494
1483.5	16.9878	19.9878		--	--							0.414	-0.00253	-0.00495
1484.5	17.042	20.042		--	--							0.413	-0.00253	-0.00496
1485.5	17.2632	20.2632		--	--							0.412	-0.00254	-0.00498
1486.5	17.2485	20.2485		--	--							0.411	-0.00255	-0.00499
1487.5	17.2808	20.2808		--	--							0.41	-0.00256	-0.005
1488.5	17.1611	20.1611		--	--							0.409	-0.00257	-0.00501
1489.5	17.1973	20.1973		--	--							0.408	-0.00258	-0.00503
1490.5	16.9429	19.9429		--	--							0.407	-0.00258	-0.00504
1491.5	17.2666	20.2666		--	--							0.406	-0.00259	-0.00505
1492.5	17.1206	20.1206		--	--							0.405	-0.0026	-0.00506
1493.5	17.0698	20.0698		--	--							0.404	-0.00261	-0.00508
1494.5	17.2065	20.2065		--	--							0.403	-0.00262	-0.00509
1495.5	17.2964	20.2964		--	--							0.402	-0.00263	-0.0051
1496.5	16.9419	19.9419		--	--							0.401	-0.00264	-0.00511
1497.5	17.4404	20.4404		--	--							0.4	-0.00264	-0.00513
1498.5	17.2061	20.2061		--	--							0.399	-0.00265	-0.00514
1499.5	17.23	20.23		--	--							0.398	-0.00266	-0.00515
1500.5	17.1807	20.1807		--	--							0.397	-0.00267	-0.00517
1501.5	17.4653	20.4653		--	--							0.396	-0.00268	-0.00518
1502.5	17.2207	20.2207		--	--							0.395	-0.00269	-0.00519
1503.5	17.4927	20.4927		--	--							0.394	-0.0027	-0.00521
1504.5	17.3682	20.3682		--	--							0.393	-0.0027	-0.00522
1505.5	17.3657	20.3657		--	--							0.392	-0.00271	-0.00523
1506.5	17.0796	20.0796		--	--							0.391	-0.00272	-0.00525
1507.5	17.3525	20.3525		--	--							0.39	-0.00273	-0.00526
1508.5	17.1733	20.1733		--	--							0.389	-0.00274	-0.00527
1509.5	17.4233	20.4233		--	--							0.388	-0.00275	-0.00529
1510.5	17.4575	20.4575		--	--							0.387	-0.00276	-0.0053
1511.5	17.3774	20.3774		--	--							0.386	-0.00277	-0.00531
1512.5	17.3384	20.3384		--	--							0.385	-0.00278	-0.00533
1513.5	17.4165	20.4165		--	--							0.384	-0.00279	-0.00534
1514.5	17.3848	20.3848		--	--							0.383	-0.0028	-0.00536
1515.5	17.3003	20.3003		--	--							0.382	-0.00281	-0.00537
1516.5	17.3628	20.3628		--	--							0.381	-0.00282	-0.00538
1517.5	17.3804	20.3804		--	--							0.38	-0.00283	-0.0054
1518.5	17.5439	20.5439		--	--							0.379	-0.00283	-0.00541
1519.5	17.3374	20.3374		--	--							0.378	-0.00284	-0.00543
1520.5	17.3535	20.3535		--	--							0.377	-0.00285	-0.00544
1521.5	17.4004	20.4004		--	--							0.376	-0.00286	-0.00545
1522.5	17.731	20.731		--	--							0.375	-0.00288	-0.00547
1523.5	17.4844	20.4844		--	--							0.374	-0.00288	-0.00548
1524.5	17.541	20.541		--	--							0.373	-0.00289	-0.0055
1525.5	17.5024	20.5024		--	--							0.372	-0.0029	-0.00551
1526.5	17.6572	20.6572		--	--							0.371	-0.00291	-0.00553
1527.5	17.5581	20.5581		--	--							0.37	-0.00292	-0.00554
1528.5	17.5552	20.5552		--	--							0.369	-0.00293	-0.00556
1529.5	17.3911	20.3911		--	--							0.368	-0.00294	-0.00557
1530.5	17.6299	20.6299		--	--							0.367	-0.00295	-0.00558
1531.5	17.5713	20.5713		--	--							0.366	-0.00296	-0.0056
1532.5	17.5308	20.5308		--	--							0.365	-0.00297	-0.00561
1533.5	17.646	20.646		--	--							0.364	-0.00298	-0.00563
1534.5	17.7197	20.7197		--	--							0.363	-0.00299	-0.00564
1535.5	17.6309	20.6309		--	--							0.362	-0.00301	-0.00566
1536.5	17.4429	20.4429		--	--							0.361	-0.00301	-0.00567
1537.5	17.5708	20.5708		--	--							0.36	-0.00302	-0.00568
1538.5	17.7319	20.7319		--	--							0.359	-0.00303	-0.0057
1539.5	17.6436	20.6436		--	--							0.358	-0.00305	-0.00572
1540.5	17.4995	20.4995		--	--							0.357	-0.00306	-0.00573
1541.5	17.3804	20.3804		--	--							0.356	-0.00307	-0.00575
1542.5	17.9668	20.9668		--	--							0.355	-0.00308	-0.00576
1543.5	17.6606	20.6606		--	--							0.354	-0.00309	-0.00577
1544.5	17.6484	20.6484		--	--							0.353	-0.0031	-0.00579
1545.5	17.7124	20.7124		--	--							0.352	-0.00311	-0.0058
1546.5	17.6357	20.6357		--	--							0.351	-0.00312	-0.00582
1547.5	17.8389	20.8389		--	--							0.35	-0.00313	-0.00583
1548.5	17.7021	20.7021		--	--							0.349	-0.00314	-0.00585
1549.5	17.6558	20.6558		--	--							0.348	-0.00315	-0.00586
1550.5	17.8872	20.8872		--	--							0.347	-0.00316	-0.00588
1551.5	17.8638	20.8638		--	--							0.346	-0.00317	-0.00589
1552.5	17.7505	20.7505		--	--							0.345	-0.00318	-0.00591
1553.5	17.8164	20.8164		--	--							0.344	-0.0032	-0.00592
1554.5	17.7388	20.7388		--	--							0.343	-0.00321	-0.00594
1555.5	17.8213	20.8213		--	--							0.342	-0.00322	-0.00595
1556.5	17.7695	20.7695		--	--							0.341	-0.00323	-0.00597
1557.5	17.9341	20.9341		--	--							0.34	-0.00324	-0.00598
1558.5	17.8384	20.8384		--	--							0.339	-0.00325	-0.006
1559.5	17.9263	20.9263		--	--							0.338	-0.00326	-0.00601
1560.5	17.8984	20.8984		--	--							0.337	-0.00328	-0.00603
1561.5	17.8301	20.8301		--	--							0.336	-0.00329	-0.00604
1562.5	17.9565	20.9565		--	--							0.335	-0.0033	-0.00605
1563.5	17.8105	20.8105		--	--							0.334	-0.00331	-0.00607
1564.5	17.895	20.895		--	--							0.333	-0.00332	-0.00608
1565.5	17.9756	20.9756		--	--							0.332	-0.00333	-0.0061
1566.5	18.0322	21.0322		--	--							0.331	-0.00334	-0.00611
1567.5	17.9487	20.9487		--	--							0.33	-0.00335	-0.00612
1568.5	17.8115	20.8115		--	--							0.329	-0.00337	-0.00614
1569.5	18.0337	21.0337		--	--							0.328	-0.00338	-0.00615
1570.5	17.9668	20.9668		--	--							0.327	-0.00339	-0.00617
1571.5	17.9365	20.9365		--	--							0.326	-0.0034	-0.00618
1572.5	17.876	20.876		--	--							0.325	-0.00341	-0.00619
1573.5	17.8882	20.8882		--	--							0.324	-0.00342	-0.00621
1574.5	18.0708	21.0708		--	--							0.323	-0.00344	-0.00622
1575.5	18.167	21.167		--	--							0.322	-0.00345	-0.00623
1576.5	18.0122	21.0122		--	--							0.321	-0.00346	-0.00625
1577.5	18.2114	21.2114		--	--							0.32	-0.00347	-0.00626
1578.5	17.4028	20.4028		--	--							0.319	-0.00348	-0.00627
1579.5	17.1616	20.1616		--	--							0.318	-0.00349	-0.00629
1580.5	17.8833	20.8833		--	--							0.317	-0.0035	-0.0063
1581.5	17.4907	20.4907		--	--							0.316	-0.00352	-0.00631
1582.5	17.6812	20.6812		--	--							0.315	-0.00353	-0.00632
1583.5	17.5103	20.5103		--	--							0.314	-0.00354	-0.00634
1584.5	17.4331	20.4331		--	--							0.313	-0.00355	-0.00635
1585.5	17.7813	20.7813		--	--							0.312	-0.00356	-0.00636
1586.5	17.6392	20.6392		--	--							0.311	-0.00357	-0.00637
1587.5	17.6372	20.6372		--	--							0.31	-0.00359	-0.00639
1588.5	17.6372	20.6372		--	--							0.309	-0.0036	-0.0064
1589.5	17.6489	20.6489		--	--							0.308	-0.00361	-0.00641
1590.5	17.979	20.979		--	--							0.307	-0.00362	-0.00642
1591.5	17.5298	20.5298		--	--							0.306	-0.00363	-0.00643
1592.5	17.6147	20.6147		--	--							0.305	-0.00364	-0.00645
1593.5	17.8931	20.8931		--	--							0.304	-0.00365	-0.00646
1594.5	17.8989	20.8989		--	--							0.303	-0.00367	-0.00647
1595.5	18.186	21.186		--	--							0.302	-0.00368	-0.00648
1596.5	17.6147	20.6147		--	--							0.301	-0.00369	-0.00649
1597.5	19.4321	22.4321		--	--							0.3	-0.0037	-0.0065
1598.5	18.6309	21.6309		--	--							0.299	-0.00371	-0.00651
1599.5	18.1064	21.1064		--	--							0.298	-0.00372	-0.00652
1600.5	17.9912	20.9912		--	--							0.297	-0.00374	-0.00653
1601.5	17.4985	20.4985		--	--							0.296	-0.00375	-0.00654
1602.5	17.7197	20.7197		--	--							0.295	-0.00376	-0.00655
1603.5	17.7813	20.7813		--	--							0.294	-0.00377	-0.00656
1604.5	17.624	20.624		--	--							0.293	-0.00378	-0.00657
1605.5	17.5571	20.5571		--	--							0.292	-0.00379	-0.00658
1606.5	18.7095	21.7095		--	--							0.291	-0.0038	-0.00658
1607.5	18.0645	21.0645		--	--							0.29	-0.00381	-0.00659
1608.5	18.1514	21.1514		--	--							0.289	-0.00383	-0.0066
1609.5	17.2051	20.2051		--	--							0.288	-0.00384	-0.00661
1610.5	17.792	20.792		--	--							0.287	-0.00385	-0.00662
1611.5	17.7539	20.7539		--	--							0.286	-0.00386	-0.00662
1612.5	17.9707	20.9707		--	--							0.285	-0.00387	-0.00663
1613.5	18.2637	21.2637		--	--							0.284	-0.00388	-0.00664
1614.5	18.0225	21.0225		--	--							0.283	-0.00389	-0.00664
1615.5	17.9019	20.9019		--	--							0.282	-0.0039	-0.00665
1616.5	17.668	20.668		--	--							0.281	-0.00391	-0.00666
1617.5	17.8501	20.8501		--	--							0.28	-0.00392	-0.00666
1618.5	18.2051	21.2051		--	--							0.279	-0.00394	-0.00667
1619.5	17.8486	20.8486		--	--							0.278	-0.00395	-0.00668
1620.5	17.9883	20.9883		--	--							0.277	-0.00396	-0.00668
1621.5	18.0083	21.0083		--	--							0.276	-0.00397	-0.00669
1622.5	17.9565	20.9565		--	--							0.275	-0.00398	-0.0067
1623.5	17.9844	20.9844		--	--							0.274	-0.00399	-0.0067
1624.5	18.1616	21.1616		--	--							0.273	-0.004	-0.00671
1625.5	17.8623	20.8623		--	--							0.272	-0.00401	-0.00671
1626.5	17.9697	20.9697		--	--							0.271	-0.00402	-0.00671
1627.5	18.0591	21.0591		--	--							0.27	-0.00403	-0.00672
1628.5	18.0127	21.0127		--	--							0.269	-0.00404	-0.00672
1629.5	17.9536	20.9536		--	--							0.268	-0.00405	-0.00673
1630.5	18.041	21.041		--	--							0.267	-0.00406	-0.00673
1631.5	18.2451	21.2451		--	--							0.266	-0.00407	-0.00673
1632.5	17.8887	20.8887		--	--							0.265	-0.00408	-0.00674
1633.5	18.5474	21.5474		--	--							0.264	-0.00409	-0.00674
1634.5	18.334	21.334		--	--							0.263	-0.0041	-0.00674
1635.5	18.6304	21.6304		--	--							0.262	-0.00411	-0.00675
1636.5	18.7891	21.7891		--	--							0.261	-0.00412	-0.00675
	--	--		--	--							0.26	-0.00413	-0.00675
				--	--							0.259	-0.00414	-0.00675
				--	--							0.258	-0.00415	-0.00675
				--	--							0.257	-0.00415	-0.00676
				--	--							0.256	-0.00416	-0.00676
				--	--							0.255	-0.00417	-0.00676
				--	--							0.254	-0.00418	-0.00676
				--	--							0.253	-0.00419	-0.00676
				--	--							0.252	-0.0042	-0.00676
				--	--							0.251	-0.00421	-0.00676
				--	--							0.25	-0.00422	-0.00676
				--	--							0.249	-0.00422	-0.00676
				--	--							0.248	-0.00423	-0.00676
				--	--							0.247	-0.00424	-0.00676
				--	--							0.246	-0.00425	-0.00676
				--	--							0.245	-0.00425	-0.00675
				--	--							0.244	-0.00426	-0.00675
				--	--							0.243	-0.00427	-0.00675
				--	--							0.242	-0.00428	-0.00675
				--	--							0.241	-0.00428	-0.00675
				--	--							0.24	-0.00429	-0.00675
				--	--							0.239	-0.0043	-0.00674
				--	--							0.238	-0.0043	-0.00674
				--	--							0.237	-0.00431	-0.00674
				--	--							0.236	-0.00432	-0.00673
				--	--							0.235	-0.00432	-0.00673
				--	--							0.234	-0.00433	-0.00673
				--	--							0.233	-0.00434	-0.00672
				--	--							0.232	-0.00434	-0.00672
				--	--							0.231	-0.00435	-0.00671
				--	--							0.23	-0.00435	-0.00671
				--	--							0.229	-0.00436	-0.00671
				--	--							0.228	-0.00436	-0.0067
				--	--							0.227	-0.00437	-0.0067
				--	--							0.226	-0.00437	-0.00669
				--	--							0.225	-0.00438	-0.00669
				--	--							0.224	-0.00438	-0.00668
				--	--							0.223	-0.00439	-0.00667
				--	--							0.222	-0.00439	-0.00667
				--	--							0.221	-0.00439	-0.00666
				--	--							0.22	-0.0044	-0.00666
				--	--							0.219	-0.0044	-0.00665
				--	--							0.218	-0.00441	-0.00664
				--	--							0.217	-0.00441	-0.00664
				--	--							0.216	-0.00441	-0.00663
				--	--							0.215	-0.00442	-0.00663
				--	--							0.214	-0.00442	-0.00662
				--	--							0.213	-0.00442	-0.00661
				--	--							0.212	-0.00442	-0.00661
				--	--							0.211	-0.00443	-0.0066
				--	--							0.21	-0.00443	-0.0066
				--	--							0.209	-0.00443	-0.00659
				--	--							0.208	-0.00443	-0.00658
				--	--							0.207	-0.00443	-0.00658
				--	--							0.206	-0.00444	-0.00657
				--	--							0.205	-0.00444	-0.00657
				--	--							0.204	-0.00444	-0.00656
				--	--							0.203	-0.00444	-0.00655
				--	--							0.202	-0.00444	-0.00655
				--	--							0.201	-0.00444	-0.00654
				--	--							0.2	-0.00444	-0.00654
				--	--							0.199	-0.00444	-0.00653
				--	--							0.198	-0.00445	-0.00653
				--	--							0.197	-0.00445	-0.00652
				--	--							0.196	-0.00445	-0.00652
				--	--							0.195	-0.00445	-0.00651
				--	--							0.194	-0.00445	-0.00651
				--	--							0.193	-0.00444	-0.0065
				--	--							0.192	-0.00444	-0.00649
				--	--							0.191	-0.00444	-0.00649
				--	--							0.19	-0.00444	-0.00649
				--	--							0.189	-0.00444	-0.00648
				--	--							0.188	-0.00444	-0.00648
				--	--							0.187	-0.00444	-0.00647
				--	--							0.186	-0.00444	-0.00647
				--	--							0.185	-0.00444	-0.00647
				--	--							0.184	-0.00444	-0.00646
				--	--							0.183	-0.00443	-0.00646
				--	--							0.182	-0.00443	-0.00646
				--	--							0.181	-0.00443	-0.00645
				--	--							0.18	-0.00443	-0.00645
				--	--							0.179	-0.00443	-0.00645
				--	--							0.178	-0.00443	-0.00645
				--	--							0.177	-0.00442	-0.00645
				--	--							0.176	-0.00442	-0.00644
				--	--							0.175	-0.00442	-0.00644
				--	--							0.174	-0.00442	-0.00644
				--	--							0.173	-0.00441	-0.00644
				--	--							0.172	-0.00441	-0.00643
				--	--							0.171	-0.00441	-0.00643
				--	--							0.17	-0.00441	-0.00643
				--	--							0.169	-0.0044	-0.00643
				--	--							0.168	-0.0044	-0.00643
				--	--							0.167	-0.0044	-0.00643
				--	--							0.166	-0.00439	-0.00643
				--	--							0.165	-0.00439	-0.00642
				--	--							0.164	-0.00439	-0.00642
				--	--							0.163	-0.00439	-0.00642
				--	--							0.162	-0.00438	-0.00642
				--	--							0.161	-0.00438	-0.00642
				--	--							0.16	-0.00438	-0.00642
				--	--							0.159	-0.00437	-0.00642
				--	--							0.158	-0.00437	-0.00642
				--	--							0.157	-0.00437	-0.00642
				--	--							0.156	-0.00436	-0.00642
				--	--							0.155	-0.00436	-0.00641
				--	--							0.154	-0.00436	-0.00641
				--	--							0.153	-0.00436	-0.00641
				--	--							0.152	-0.00435	-0.00641
				--	--							0.151	-0.00435	-0.00641
				--	--							0.15	-0.00435	-0.00641
				--	--							0.149	-0.00434	-0.00641
				--	--							0.148	-0.00434	-0.00641
				--	--							0.147	-0.00434	-0.00641
				--	--							0.146	-0.00434	-0.00641
				--	--							0.145	-0.00433	-0.00641
				--	--							0.144	-0.00433	-0.00641
				--	--							0.143	-0.00433	-0.00641
				--	--							0.142	-0.00432	-0.00641
				--	--							0.141	-0.00432	-0.00641
				--	--							0.14	-0.00432	-0.00641
				--	--							0.139	-0.00432	-0.00641
				--	--							0.138	-0.00431	-0.00641
				--	--							0.137	-0.00431	-0.00641
				--	--							0.136	-0.00431	-0.00641
				--	--							0.135	-0.00431	-0.00641
				--	--							0.134	-0.0043	-0.00641
				--	--							0.133	-0.0043	-0.00641
				--	--							0.132	-0.0043	-0.00641
				--	--							0.131	-0.0043	-0.0064
				--	--							0.13	-0.0043	-0.0064
				--	--							0.129	-0.00429	-0.0064
				--	--							0.128	-0.00429	-0.0064
				--	--							0.127	-0.00429	-0.0064
				--	--							0.126	-0.00429	-0.0064
				--	--							0.125	-0.00428	-0.0064
				--	--							0.124	-0.00428	-0.0064
				--	--							0.123	-0.00428	-0.0064
				--	--							0.122	-0.00428	-0.0064
				--	--							0.121	-0.00428	-0.0064
				--	--							0.12	-0.00427	-0.0064
				--	--							0.119	-0.00427	-0.0064
				--	--							0.118	-0.00427	-0.0064
				--	--							0.117	-0.00427	-0.0064
				--	--							0.116	-0.00427	-0.0064
				--	--							0.115	-0.00426	-0.0064
				--	--							0.114	-0.00426	-0.0064
				--	--							0.113	-0.00426	-0.0064
				--	--							0.112	-0.00426	-0.0064
				--	--							0.111	-0.00426	-0.0064
				--	--							0.11	-0.00426	-0.0064
				--	--							0.109	-0.00426	-0.0064
				--	--							0.108	-0.00425	-0.00641
				--	--							0.107	-0.00425	-0.00641
				--	--							0.106	-0.00425	-0.00641
				--	--							0.105	-0.00425	-0.00641
				--	--							0.104	-0.00425	-0.00641
				--	--							0.103	-0.00425	-0.00641
				--	--							0.102	-0.00424	-0.00641
				--	--							0.101	-0.00424	-0.00641
				--	--							0.1	-0.00424	-0.00641
				--	--							0.099	-0.00424	-0.00641
				--	--							0.098	-0.00424	-0.00641
				--	--							0.097	-0.00424	-0.00641
				--	--							0.096	-0.00424	-0.00642
				--	--							0.095	-0.00424	-0.00642
				--	--							0.094	-0.00424	-0.00642
				--	--							0.093	-0.00423	-0.00642
				--	--							0.092	-0.00423	-0.00642
				--	--							0.091	-0.00423	-0.00642
				--	--							0.09	-0.00423	-0.00642
				--	--							0.089	-0.00423	-0.00643
				--	--							0.088	-0.00423	-0.00643
				--	--							0.087	-0.00423	-0.00643
				--	--							0.086	-0.00423	-0.00643
				--	--							0.085	-0.00423	-0.00643
				--	--							0.084	-0.00422	-0.00643
				--	--							0.083	-0.00422	-0.00643
				--	--							0.082	-0.00422	-0.00644
				--	--							0.081	-0.00422	-0.00644
				--	--							0.08	-0.00422	-0.00644
				--	--							0.079	-0.00422	-0.00644
				--	--							0.078	-0.00422	-0.00645
				--	--							0.077	-0.00422	-0.00645
				--	--							0.076	-0.00422	-0.00645
				--	--							0.075	-0.00422	-0.00645
				--	--							0.074	-0.00422	-0.00645
				--	--							0.073	-0.00422	-0.00646
				--	--							0.072	-0.00422	-0.00646
				--	--							0.071	-0.00422	-0.00646
				--	--							0.07	-0.00422	-0.00646
				--	--							0.069	-0.00422	-0.00647
				--	--							0.068	-0.00422	-0.00647
				--	--							0.067	-0.00421	-0.00647
				--	--							0.066	-0.00421	-0.00647
				--	--							0.065	-0.00421	-0.00648
				--	--							0.064	-0.00421	-0.00648
				--	--							0.063	-0.00421	-0.00648
				--	--							0.062	-0.00421	-0.00649
				--	--							0.061	-0.00421	-0.00649
				--	--							0.06	-0.00421	-0.00649
				--	--							0.059	-0.00421	-0.00649
				--	--							0.058	-0.00421	-0.0065
				--	--							0.057	-0.00421	-0.0065
				--	--							0.056	-0.00421	-0.0065
				--	--							0.055	-0.00421	-0.00651
				--	--							0.054	-0.00421	-0.00651
				--	--							0.053	-0.00421	-0.00651
				--	--							0.052	-0.00421	-0.00652
				--	--							0.051	-0.00421	-0.00652
				--	--							0.05	-0.00421	-0.00652
				--	--							0.049	-0.00421	-0.00653
				--	--							0.048	-0.00421	-0.00653
				--	--							0.047	-0.00421	-0.00653
				--	--							0.046	-0.00421	-0.00654
				--	--							0.045	-0.00421	-0.00654
				--	--							0.044	-0.00421	-0.00654
				--	--							0.043	-0.00421	-0.00655
				--	--							0.042	-0.00421	-0.00655
				--	--							0.041	-0.00421	-0.00655
				--	--							0.04	-0.00421	-0.00656
				--	--							0.039	-0.00421	-0.00656
				--	--							0.038	-0.00422	-0.00656
				--	--							0.037	-0.00422	-0.00657
				--	--							0.036	-0.00422	-0.00657
				--	--							0.035	-0.00422	-0.00658
				--	--							0.034	-0.00422	-0.00658
				--	--							0.033	-0.00422	-0.00658
				--	--							0.032	-0.00422	-0.00659
				--	--							0.031	-0.00422	-0.00659
				--	--							0.03	-0.00422	-0.0066
				--	--							0.029	-0.00422	-0.0066
				--	--							0.028	-0.00422	-0.0066
				--	--							0.027	-0.00422	-0.00661
				--	--							0.026	-0.00422	-0.00661
				--	--							0.025	-0.00422	-0.00662
				--	--							0.024	-0.00422	-0.00662
				--	--							0.023	-0.00422	-0.00663
				--	--							0.022	-0.00422	-0.00663
				--	--							0.021	-0.00422	-0.00664
				--	--							0.02	-0.00422	-0.00664
				--	--							0.019	-0.00422	-0.00664
				--	--							0.018	-0.00423	-0.00665
				--	--							0.017	-0.00423	-0.00665
				--	--							0.016	-0.00423	-0.00666
				--	--							0.015	-0.00423	-0.00666
				--	--							0.014	-0.00423	-0.00667
				--	--							0.013	-0.00423	-0.00667
				--	--							0.012	-0.00423	-0.00668
				--	--							0.011	-0.00423	-0.00668
				--	--							0.01	-0.00423	-0.00669
				--	--							0.009	-0.00423	-0.00669
				--	--							0.008	-0.00424	-0.00669
				--	--							0.007	-0.00424	-0.0067
				--	--							0.006	-0.00424	-0.0067
				--	--							0.005	-0.00424	-0.00671
				--	--							0.004	-0.00424	-0.00671
				--	--							0.003	-0.00424	-0.00672
				--	--							0.002	-0.00424	-0.00672
				--	--							0.001	-0.00424	-0.00673
				--	--							0	-0.00424	-0.00674
				--	--							-0.001	-0.00425	-0.00674
				--	--							-0.002	-0.00425	-0.00675
				--	--							-0.003	-0.00425	-0.00675
				--	--							-0.004	-0.00425	-0.00676
				--	--							-0.005	-0.00425	-0.00676
				--	--							-0.006	-0.00425	-0.00677
				--	--							-0.007	-0.00425	-0.00677
				--	--							-0.008	-0.00425	-0.00678
				--	--							-0.009	-0.00426	-0.00678
				--	--							-0.01	-0.00426	-0.00679
				--	--							-0.011	-0.00426	-0.00679
				--	--							-0.012	-0.00426	-0.0068
				--	--							-0.013	-0.00426	-0.0068
				--	--							-0.014	-0.00426	-0.00681
				--	--							-0.015	-0.00426	-0.00681
				--	--							-0.016	-0.00426	-0.00682
				--	--							-0.017	-0.00427	-0.00683
				--	--							-0.018	-0.00427	-0.00683
				--	--							-0.019	-0.00427	-0.00684
				--	--							-0.02	-0.00427	-0.00684
				--	--							-0.021	-0.00427	-0.00685
				--	--							-0.022	-0.00427	-0.00685
				--	--							-0.023	-0.00428	-0.00686
				--	--							-0.024	-0.00428	-0.00686
				--	--							-0.025	-0.00428	-0.00687
				--	--							-0.026	-0.00428	-0.00688
				--	--							-0.027	-0.00428	-0.00688
				--	--							-0.028	-0.00428	-0.00689
				--	--							-0.029	-0.00428	-0.00689
				--	--							-0.03	-0.00429	-0.0069
				--	--							-0.031	-0.00429	-0.0069
				--	--							-0.032	-0.00429	-0.00691
				--	--							-0.033	-0.00429	-0.00692
				--	--							-0.034	-0.00429	-0.00692
				--	--							-0.035	-0.00429	-0.00693
				--	--							-0.036	-0.0043	-0.00694
				--	--							-0.037	-0.0043	-0.00694
				--	--							-0.038	-0.0043	-0.00695
				--	--							-0.039	-0.0043	-0.00695
				--	--							-0.04	-0.0043	-0.00696
				--	--							-0.041	-0.0043	-0.00696
				--	--							-0.042	-0.00431	-0.00697
				--	--							-0.043	-0.00431	-0.00698
				--	--							-0.044	-0.00431	-0.00698
				--	--							-0.045	-0.00431	-0.00699
				--	--							-0.046	-0.00431	-0.00699
				--	--							-0.047	-0.00432	-0.007
				--	--							-0.048	-0.00432	-0.007
				--	--							-0.049	-0.00432	-0.00701
				--	--							-0.05	-0.00432	-0.00702
				--	--							-0.051	-0.00432	-0.00702
				--	--							-0.052	-0.00432	-0.00703
				--	--							-0.053	-0.00433	-0.00704
				--	--							-0.054	-0.00433	-0.00704
				--	--							-0.055	-0.00433	-0.00705
				--	--							-0.056	-0.00433	-0.00706
				--	--							-0.057	-0.00434	-0.00706
				--	--							-0.058	-0.00434	-0.00707
				--	--							-0.059	-0.00434	-0.00708
				--	--							-0.06	-0.00434	-0.00708
				--	--							-0.061	-0.00434	-0.00709
				--	--							-0.062	-0.00434	-0.00709
				--	--							-0.063	-0.00435	-0.0071
				--	--							-0.064	-0.00435	-0.00711
				--	--							-0.065	-0.00435	-0.00711
				--	--							-0.066	-0.00435	-0.00712
				--	--							-0.067	-0.00436	-0.00713
				--	--							-0.068	-0.00436	-0.00713
				--	--							-0.069	-0.00436	-0.00714
				--	--							-0.07	-0.00436	-0.00715
				--	--							-0.071	-0.00436	-0.00715
				--	--							-0.072	-0.00437	-0.00716
				--	--							-0.073	-0.00437	-0.00717
				--	--							-0.074	-0.00437	-0.00718
				--	--							-0.075	-0.00437	-0.00718
				--	--							-0.076	-0.00438	-0.00719
				--	--							-0.077	-0.00438	-0.00719
				--	--							-0.078	-0.00438	-0.0072
				--	--							-0.079	-0.00438	-0.00721
				--	--							-0.08	-0.00438	-0.00722
				--	--							-0.081	-0.00439	-0.00722
				--	--							-0.082	-0.00439	-0.00723
				--	--							-0.083	-0.00439	-0.00724
				--	--							-0.084	-0.00439	-0.00724
				--	--							-0.085	-0.0044	-0.00725
				--	--							-0.086	-0.0044	-0.00726
				--	--							-0.087	-0.0044	-0.00726
				--	--							-0.088	-0.0044	-0.00727
				--	--							-0.089	-0.00441	-0.00728
				--	--							-0.09	-0.00441	-0.00728
				--	--							-0.091	-0.00441	-0.00729
				--	--							-0.092	-0.00441	-0.0073
				--	--							-0.093	-0.00441	-0.0073
				--	--							-0.094	-0.00442	-0.00731
				--	--							-0.095	-0.00442	-0.00732
				--	--							-0.096	-0.00442	-0.00733
				--	--							-0.097	-0.00443	-0.00733
				--	--							-0.098	-0.00443	-0.00734
				--	--							-0.099	-0.00443	-0.00735
				--	--							-0.1	-0.00443	-0.00735
				--	--							-0.101	-0.00443	-0.00736
				--	--							-0.102	-0.00444	-0.00737
				--	--							-0.103	-0.00444	-0.00738
				--	--							-0.104	-0.00444	-0.00738
				--	--							-0.105	-0.00445	-0.00739
				--	--							-0.106	-0.00445	-0.0074
				--	--							-0.107	-0.00445	-0.00741
				--	--							-0.108	-0.00445	-0.00741
				--	--							-0.109	-0.00446	-0.00742
				--	--							-0.11	-0.00446	-0.00743
				--	--							-0.111	-0.00446	-0.00743
				--	--							-0.112	-0.00446	-0.00744
				--	--							-0.113	-0.00447	-0.00745
				--	--							-0.114	-0.00447	-0.00745
				--	--							-0.115	-0.00447	-0.00746
				--	--							-0.116	-0.00447	-0.00747
				--	--							-0.117	-0.00448	-0.00748
				--	--							-0.118	-0.00448	-0.00749
				--	--							-0.119	-0.00448	-0.00749
				--	--							-0.12	-0.00449	-0.0075
				--	--							-0.121	-0.00449	-0.00751
				--	--							-0.122	-0.00449	-0.00751
				--	--							-0.123	-0.00449	-0.00752
				--	--							-0.124	-0.0045	-0.00753
				--	--							-0.125	-0.0045	-0.00754
				--	--							-0.126	-0.0045	-0.00754
				--	--							-0.127	-0.00451	-0.00755
				--	--							-0.128	-0.00451	-0.00756
				--	--							-0.129	-0.00451	-0.00757
				--	--							-0.13	-0.00451	-0.00757
				--	--							-0.131	-0.00452	-0.00758
				--	--							-0.132	-0.00452	-0.00759
				--	--							-0.133	-0.00452	-0.0076
				--	--							-0.134	-0.00453	-0.0076
				--	--							-0.135	-0.00453	-0.00761
				--	--							-0.136	-0.00453	-0.00762
				--	--							-0.137	-0.00454	-0.00763
				--	--							-0.138	-0.00454	-0.00763
				--	--							-0.139	-0.00454	-0.00764
				--	--							-0.14	-0.00455	-0.00765
				--	--							-0.141	-0.00455	-0.00766
				--	--							-0.142	-0.00455	-0.00766
				--	--							-0.143	-0.00455	-0.00767
				--	--							-0.144	-0.00456	-0.00768
				--	--							-0.145	-0.00456	-0.00769
				--	--							-0.146	-0.00456	-0.00769
				--	--							-0.147	-0.00457	-0.0077
				--	--							-0.148	-0.00457	-0.00771
				--	--							-0.149	-0.00457	-0.00772
				--	--							-0.15	-0.00458	-0.00773
				--	--							-0.151	-0.00458	-0.00773
				--	--							-0.152	-0.00458	-0.00774
				--	--							-0.153	-0.00458	-0.00775
				--	--							-0.154	-0.00459	-0.00776
				--	--							-0.155	-0.00459	-0.00777
				--	--							-0.156	-0.0046	-0.00777
				--	--							-0.157	-0.0046	-0.00778
				--	--							-0.158	-0.0046	-0.00779
				--	--							-0.159	-0.0046	-0.0078
				--	--							-0.16	-0.00461	-0.00781
				--	--							-0.161	-0.00461	-0.00781
				--	--							-0.162	-0.00462	-0.00782
				--	--							-0.163	-0.00462	-0.00783
				--	--							-0.164	-0.00462	-0.00784
				--	--							-0.165	-0.00462	-0.00784
				--	--							-0.166	-0.00463	-0.00785
				--	--							-0.167	-0.00463	-0.00786
				--	--							-0.168	-0.00464	-0.00787
				--	--							-0.169	-0.00464	-0.00788
				--	--							-0.17	-0.00464	-0.00789
				--	--							-0.171	-0.00465	-0.00789
				--	--							-0.172	-0.00465	-0.0079
				--	--							-0.173	-0.00465	-0.00791
				--	--							-0.174	-0.00466	-0.00792
				--	--							-0.175	-0.00466	-0.00793
				--	--							-0.176	-0.00466	-0.00793
				--	--							-0.177	-0.00467	-0.00794
				--	--							-0.178	-0.00467	-0.00795
				--	--							-0.179	-0.00467	-0.00796
				--	--							-0.18	-0.00468	-0.00797
				--	--							-0.181	-0.00468	-0.00798
				--	--							-0.182	-0.00468	-0.00799
				--	--							-0.183	-0.00469	-0.00799
				--	--							-0.184	-0.00469	-0.008
				--	--							-0.185	-0.0047	-0.00801
				--	--							-0.186	-0.0047	-0.00802
				--	--							-0.187	-0.0047	-0.00803
				--	--							-0.188	-0.00471	-0.00804
				--	--							-0.189	-0.00471	-0.00804
				--	--							-0.19	-0.00471	-0.00805
				--	--							-0.191	-0.00472	-0.00806
				--	--							-0.192	-0.00472	-0.00807
				--	--							-0.193	-0.00473	-0.00808
				--	--							-0.194	-0.00473	-0.00809
				--	--							-0.195	-0.00473	-0.0081
				--	--							-0.196	-0.00474	-0.0081
				--	--							-0.197	-0.00474	-0.00811
				--	--							-0.198	-0.00475	-0.00812
				--	--							-0.199	-0.00475	-0.00813
				--	--							-0.2	-0.00471	-0.00804
				--	--							-0.199	-0.00459	-0.00778
				--	--							-0.198	-0.00449	-0.00755
				--	--							-0.197	-0.00439	-0.00735
				--	--							-0.196	-0.0043	-0.00717
				--	--							-0.195	-0.00422	-0.007
				--	--							-0.194	-0.00415	-0.00684
				--	--							-0.193	-0.00407	-0.00669
				--	--							-0.192	-0.00401	-0.00655
				--	--							-0.191	-0.00394	-0.00642
				--	--							-0.19	-0.00388	-0.00629
				--	--							-0.189	-0.00382	-0.00617
				--	--							-0.188	-0.00376	-0.00605
				--	--							-0.187	-0.00371	-0.00594
				--	--							-0.186	-0.00365	-0.00583
				--	--							-0.185	-0.00361	-0.00573
				--	--							-0.184	-0.00356	-0.00563
				--	--							-0.183	-0.00351	-0.00553
				--	--							-0.182	-0.00346	-0.00543
				--	--							-0.181	-0.00342	-0.00534
				--	--							-0.18	-0.00337	-0.00524
				--	--							-0.179	-0.00333	-0.00516
				--	--							-0.178	-0.00329	-0.00507
				--	--							-0.177	-0.00325	-0.00499
				--	--							-0.176	-0.00321	-0.0049
				--	--							-0.175	-0.00317	-0.00482
				--	--							-0.174	-0.00313	-0.00475
				--	--							-0.173	-0.00309	-0.00467
				--	--							-0.172	-0.00306	-0.00459
				--	--							-0.171	-0.00302	-0.00452
				--	--							-0.17	-0.00298	-0.00445
				--	--							-0.169	-0.00295	-0.00438
				--	--							-0.168	-0.00292	-0.0043
				--	--							-0.167	-0.00288	-0.00424
				--	--							-0.166	-0.00285	-0.00417
				--	--							-0.165	-0.00282	-0.0041
				--	--							-0.164	-0.00279	-0.00404
				--	--							-0.163	-0.00276	-0.00398
				--	--							-0.162	-0.00273	-0.00391
				--	--							-0.161	-0.0027	-0.00385
				--	--							-0.16	-0.00267	-0.00379
				--	--							-0.159	-0.00264	-0.00374
				--	--							-0.158	-0.00262	-0.00368
				--	--							-0.157	-0.00259	-0.00362
				--	--							-0.156	-0.00256	-0.00357
				--	--							-0.155	-0.00254	-0.00351
				--	--							-0.154	-0.00251	-0.00346
				--	--							-0.153	-0.00248	-0.0034
				--	--							-0.152	-0.00246	-0.00335
				--	--							-0.151	-0.00243	-0.0033
				--	--							-0.15	-0.00241	-0.00325
				--	--							-0.149	-0.00239	-0.0032
				--	--							-0.148	-0.00236	-0.00315
				--	--							-0.147	-0.00234	-0.0031
				--	--							-0.146	-0.00232	-0.00305
				--	--							-0.145	-0.0023	-0.00301
				--	--							-0.144	-0.00227	-0.00296
				--	--							-0.143	-0.00225	-0.00292
				--	--							-0.142	-0.00223	-0.00287
				--	--							-0.141	-0.00221	-0.00283
				--	--							-0.14	-0.00219	-0.00278
				--	--							-0.139	-0.00217	-0.00274
				--	--							-0.138	-0.00215	-0.0027
				--	--							-0.137	-0.00213	-0.00266
				--	--							-0.136	-0.00211	-0.00262
				--	--							-0.135	-0.00209	-0.00258
				--	--							-0.134	-0.00207	-0.00254
				--	--							-0.133	-0.00205	-0.0025
				--	--							-0.132	-0.00203	-0.00246
				--	--							-0.131	-0.00202	-0.00242
				--	--							-0.13	-0.002	-0.00238
				--	--							-0.129	-0.00198	-0.00234
				--	--							-0.128	-0.00196	-0.00231
				--	--							-0.127	-0.00195	-0.00227
				--	--							-0.126	-0.00193	-0.00224
				--	--							-0.125	-0.00191	-0.0022
				--	--							-0.124	-0.0019	-0.00217
				--	--							-0.123	-0.00188	-0.00213
				--	--							-0.122	-0.00186	-0.0021
				--	--							-0.121	-0.00185	-0.00206
				--	--							-0.12	-0.00183	-0.00203
				--	--							-0.119	-0.00182	-0.002
				--	--							-0.118	-0.0018	-0.00197
				--	--							-0.117	-0.00179	-0.00194
				--	--							-0.116	-0.00177	-0.0019
				--	--							-0.115	-0.00176	-0.00187
				--	--							-0.114	-0.00174	-0.00184
				--	--							-0.113	-0.00173	-0.00181
				--	--							-0.112	-0.00172	-0.00178
				--	--							-0.111	-0.0017	-0.00175
				--	--							-0.11	-0.00169	-0.00172
				--	--							-0.109	-0.00167	-0.00169
				--	--							-0.108	-0.00166	-0.00167
				--	--							-0.107	-0.00165	-0.00164
				--	--							-0.106	-0.00163	-0.00161
				--	--							-0.105	-0.00162	-0.00158
				--	--							-0.104	-0.00161	-0.00155
				--	--							-0.103	-0.00159	-0.00153
				--	--							-0.102	-0.00158	-0.0015
				--	--							-0.101	-0.00157	-0.00147
												-0.1	-0.00156	-0.00145
												-0.099	-0.00154	-0.00142
												-0.098	-0.00153	-0.0014
												-0.097	-0.00152	-0.00137
												-0.096	-0.00151	-0.00135
												-0.095	-0.0015	-0.00132
												-0.094	-0.00149	-0.0013
												-0.093	-0.00147	-0.00128
												-0.092	-0.00146	-0.00125
												-0.091	-0.00145	-0.00123
												-0.09	-0.00144	-0.0012
												-0.089	-0.00143	-0.00118
												-0.088	-0.00142	-0.00116
												-0.087	-0.00141	-0.00113
												-0.086	-0.0014	-0.00111
												-0.085	-0.00139	-0.00109
												-0.084	-0.00138	-0.00107
												-0.083	-0.00137	-0.00105
												-0.082	-0.00136	-0.00103
												-0.081	-0.00135	-0.001
												-0.08	-0.00134	-0.0009829
												-0.079	-0.00133	-0.0009613
												-0.078	-0.00132	-0.0009411
												-0.077	-0.00131	-0.0009204
												-0.076	-0.0013	-0.0009002
												-0.075	-0.00129	-0.0008804
												-0.074	-0.00128	-0.0008597
												-0.073	-0.00127	-0.0008394
												-0.072	-0.00126	-0.0008202
												-0.071	-0.00125	-0.0008001
												-0.07	-0.00124	-0.0007815
												-0.069	-0.00123	-0.000762
												-0.068	-0.00123	-0.000743
												-0.067	-0.00122	-0.0007249
												-0.066	-0.00121	-0.000706
												-0.065	-0.0012	-0.0006871
												-0.064	-0.00119	-0.0006696
												-0.063	-0.00118	-0.0006511
												-0.062	-0.00117	-0.0006335
												-0.061	-0.00117	-0.0006158
												-0.06	-0.00116	-0.0005981
												-0.059	-0.00115	-0.0005808
												-0.058	-0.00114	-0.0005634
												-0.057	-0.00113	-0.0005457
												-0.056	-0.00112	-0.0005286
												-0.055	-0.00112	-0.0005113
												-0.054	-0.00111	-0.0004956
												-0.053	-0.0011	-0.0004793
												-0.052	-0.00109	-0.0004623
												-0.051	-0.00109	-0.0004462
												-0.05	-0.00108	-0.0004298
												-0.049	-0.00107	-0.000413
												-0.048	-0.00106	-0.0003981
												-0.047	-0.00106	-0.0003816
												-0.046	-0.00105	-0.0003667
												-0.045	-0.00104	-0.0003505
												-0.044	-0.00103	-0.0003351
												-0.043	-0.00103	-0.0003197
												-0.042	-0.00102	-0.0003043
												-0.041	-0.00101	-0.0002894
												-0.04	-0.00101	-0.0002743
												-0.039	-0.0009979	-0.000259
												-0.038	-0.0009916	-0.0002452
												-0.037	-0.0009841	-0.0002296
												-0.036	-0.0009774	-0.0002152
												-0.035	-0.0009707	-0.0002011
												-0.034	-0.000964	-0.0001863
												-0.033	-0.0009568	-0.000172
												-0.032	-0.0009506	-0.0001581
												-0.031	-0.0009436	-0.0001433
												-0.03	-0.0009375	-0.0001297
												-0.029	-0.0009306	-0.0001154
												-0.028	-0.0009243	-0.0001016
												-0.027	-0.0009175	-8.725e-05
												-0.026	-0.0009113	-7.341e-05
												-0.025	-0.0009049	-5.963e-05
												-0.024	-0.0008989	-4.633e-05
												-0.023	-0.000892	-3.268e-05
												-0.022	-0.0008865	-2.015e-05
												-0.021	-0.0008799	-6.798e-06
												-0.02	-0.0008737	6.885e-06
												-0.019	-0.0008672	1.992e-05
												-0.018	-0.0008609	3.287e-05
												-0.017	-0.0008545	4.61e-05
												-0.016	-0.0008487	5.82e-05
												-0.015	-0.0008423	7.175e-05
												-0.014	-0.0008366	8.36e-05
												-0.013	-0.0008303	9.688e-05
												-0.012	-0.0008247	0.0001093
												-0.011	-0.0008188	0.000121
												-0.01	-0.0008132	0.0001334
												-0.009	-0.0008073	0.0001458
												-0.008	-0.0008017	0.0001577
												-0.007	-0.0007956	0.0001706
												-0.006	-0.0007904	0.0001823
												-0.005	-0.0007842	0.0001948
												-0.004	-0.0007789	0.0002068
												-0.003	-0.0007733	0.0002178
												-0.002	-0.0007679	0.00023
												-0.001	-0.000762	0.0002422
												0	-0.0007554	0.0002566
												0.001	-0.0007491	0.0002692
												0.002	-0.0007446	0.0002795
												0.003	-0.0007391	0.0002909
												0.004	-0.0007339	0.0003018
												0.005	-0.0007287	0.000313
												0.006	-0.0007236	0.0003238
												0.007	-0.0007184	0.0003355
												0.008	-0.0007134	0.0003463
												0.009	-0.0007079	0.000358
												0.01	-0.0007033	0.000368
												0.011	-0.0006977	0.0003796
												0.012	-0.0006926	0.0003908
												0.013	-0.0006876	0.0004008
												0.014	-0.0006824	0.0004118
												0.015	-0.0006773	0.0004225
												0.016	-0.0006728	0.0004328
												0.017	-0.0006676	0.0004435
												0.018	-0.0006628	0.0004537
												0.019	-0.0006576	0.000465
												0.02	-0.0006528	0.0004755
												0.021	-0.0006476	0.0004855
												0.022	-0.000643	0.0004962
												0.023	-0.0006379	0.0005063
												0.024	-0.0006333	0.0005166
												0.025	-0.000628	0.0005272
												0.026	-0.0006237	0.0005366
												0.027	-0.0006186	0.0005467
												0.028	-0.0006139	0.0005572
												0.029	-0.0006092	0.0005663
												0.03	-0.0006045	0.0005767
												0.031	-0.0005996	0.0005869
												0.032	-0.0005948	0.0005967
												0.033	-0.0005898	0.0006074
												0.034	-0.0005858	0.0006166
												0.035	-0.0005808	0.0006263
												0.036	-0.0005763	0.0006364
												0.037	-0.0005716	0.000646
												0.038	-0.0005672	0.0006559
												0.039	-0.0005625	0.0006652
												0.04	-0.0005582	0.0006746
												0.041	-0.0005531	0.0006845
												0.042	-0.0005494	0.0006934
												0.043	-0.0005442	0.0007039
												0.044	-0.0005398	0.000714
												0.045	-0.0005352	0.0007229
												0.046	-0.000531	0.0007325
												0.047	-0.0005259	0.0007423
												0.048	-0.0005221	0.0007509
												0.049	-0.0005172	0.0007612
												0.05	-0.0005132	0.0007698
												0.051	-0.0005081	0.0007794
												0.052	-0.000504	0.0007885
												0.053	-0.0004998	0.0007971
												0.054	-0.0004956	0.0008061
												0.055	-0.0004914	0.0008156
												0.056	-0.000488	0.000824
												0.057	-0.0004833	0.000834
												0.058	-0.0004796	0.0008421
												0.059	-0.0004746	0.0008517
												0.06	-0.0004707	0.0008608
												0.061	-0.0004664	0.0008686
												0.062	-0.0004625	0.0008777
												0.063	-0.0004579	0.000887
												0.064	-0.000454	0.0008949
												0.065	-0.0004492	0.0009043
												0.066	-0.0004456	0.0009119
												0.067	-0.0004411	0.0009211
												0.068	-0.0004372	0.0009295
												0.069	-0.0004331	0.0009382
												0.07	-0.0004289	0.000947
												0.071	-0.0004243	0.0009554
												0.072	-0.0004206	0.0009639
												0.073	-0.0004157	0.0009729
												0.074	-0.0004125	0.0009805
												0.075	-0.0004079	0.0009901
												0.076	-0.0004039	0.0009981
												0.077	-0.0004	0.00101
												0.078	-0.000396	0.00101
												0.079	-0.0003917	0.00102
												0.08	-0.0003883	0.00103
												0.081	-0.000384	0.00104
												0.082	-0.0003804	0.00105
												0.083	-0.0003757	0.00106
												0.084	-0.0003719	0.00106
												0.085	-0.0003677	0.00107
												0.086	-0.0003641	0.00108
												0.087	-0.0003599	0.00109
												0.088	-0.0003561	0.0011
												0.089	-0.0003517	0.0011
												0.09	-0.0003483	0.00111
												0.091	-0.0003439	0.00112
												0.092	-0.0003402	0.00113
												0.093	-0.0003364	0.00113
												0.094	-0.0003324	0.00114
												0.095	-0.0003281	0.00115
												0.096	-0.0003244	0.00116
												0.097	-0.0003201	0.00117
												0.098	-0.0003167	0.00118
												0.099	-0.0003126	0.00118
												0.1	-0.0003089	0.00119
												0.101	-0.0003048	0.0012
												0.102	-0.0003007	0.00121
												0.103	-0.0002962	0.00122
												0.104	-0.000293	0.00122
												0.105	-0.000289	0.00123
												0.106	-0.0002859	0.00124
												0.107	-0.0002815	0.00125
												0.108	-0.0002779	0.00125
												0.109	-0.0002738	0.00126
												0.11	-0.0002703	0.00127
												0.111	-0.0002664	0.00128
												0.112	-0.0002628	0.00128
												0.113	-0.0002587	0.00129
												0.114	-0.0002554	0.0013
												0.115	-0.0002512	0.00131
												0.116	-0.0002475	0.00131
												0.117	-0.0002436	0.00132
												0.118	-0.00024	0.00133
												0.119	-0.0002361	0.00134
												0.12	-0.0002327	0.00134
												0.121	-0.0002282	0.00135
												0.122	-0.0002248	0.00136
												0.123	-0.0002207	0.00137
												0.124	-0.0002167	0.00137
												0.125	-0.000213	0.00138
												0.126	-0.0002093	0.00139
												0.127	-0.0002053	0.0014
												0.128	-0.0002017	0.00141
												0.129	-0.0001974	0.00141
												0.13	-0.0001941	0.00142
												0.131	-0.0001899	0.00143
												0.132	-0.0001863	0.00143
												0.133	-0.0001825	0.00144
												0.134	-0.0001786	0.00145
												0.135	-0.0001748	0.00146
												0.136	-0.0001711	0.00146
												0.137	-0.0001669	0.00147
												0.138	-0.0001637	0.00148
												0.139	-0.0001595	0.00149
												0.14	-0.0001557	0.0015
												0.141	-0.000152	0.0015
												0.142	-0.000148	0.00151
												0.143	-0.0001438	0.00152
												0.144	-0.0001404	0.00152
												0.145	-0.0001359	0.00153
												0.146	-0.0001324	0.00154
												0.147	-0.0001281	0.00155
												0.148	-0.0001243	0.00156
												0.149	-0.0001203	0.00156
												0.15	-0.0001165	0.00157
												0.151	-0.0001125	0.00158
												0.152	-0.0001087	0.00159
												0.153	-0.0001041	0.00159
												0.154	-0.0001006	0.0016
												0.155	-9.636e-05	0.00161
												0.156	-9.266e-05	0.00161
												0.157	-8.86e-05	0.00162
												0.158	-8.422e-05	0.00163
												0.159	-7.99e-05	0.00164
												0.16	-7.597e-05	0.00164
												0.161	-7.123e-05	0.00165
												0.162	-6.789e-05	0.00166
												0.163	-6.315e-05	0.00167
												0.164	-5.942e-05	0.00168
												0.165	-5.491e-05	0.00168
												0.166	-5.096e-05	0.00169
												0.167	-4.642e-05	0.0017
												0.168	-4.268e-05	0.00171
												0.169	-3.807e-05	0.00171
												0.17	-3.472e-05	0.00172
												0.171	-2.985e-05	0.00173
												0.172	-2.563e-05	0.00174
												0.173	-2.116e-05	0.00175
												0.174	-1.723e-05	0.00175
												0.175	-1.245e-05	0.00176
												0.176	-8.42e-06	0.00177
												0.177	-3.554e-06	0.00178
												0.178	4.463e-07	0.00178
												0.179	5.204e-06	0.00179
												0.18	9.411e-06	0.0018
												0.181	1.384e-05	0.00181
												0.182	1.834e-05	0.00182
												0.183	2.314e-05	0.00183
												0.184	2.746e-05	0.00183
												0.185	3.263e-05	0.00184
												0.186	3.652e-05	0.00185
												0.187	4.174e-05	0.00186
												0.188	4.646e-05	0.00187
												0.189	5.124e-05	0.00188
												0.19	5.586e-05	0.00189
												0.191	6.105e-05	0.0019
												0.192	6.546e-05	0.0019
												0.193	7.094e-05	0.00191
												0.194	7.528e-05	0.00192
												0.195	8.076e-05	0.00193
												0.196	8.536e-05	0.00194
												0.197	9.073e-05	0.00195
												0.198	9.571e-05	0.00196
												0.199	0.0001013	0.00197
												0.2	0.000106	0.00198
												0.201	0.0001117	0.00199
												0.202	0.0001162	0.002
												0.203	0.000122	0.00201
												0.204	0.0001274	0.00202
												0.205	0.0001332	0.00203
												0.206	0.0001385	0.00204
												0.207	0.0001443	0.00205
												0.208	0.0001493	0.00206
												0.209	0.0001556	0.00207
												0.21	0.0001608	0.00208
												0.211	0.0001672	0.00209
												0.212	0.000173	0.0021
												0.213	0.0001788	0.00211
												0.214	0.0001845	0.00212
												0.215	0.0001908	0.00213
												0.216	0.0001966	0.00214
												0.217	0.0002031	0.00215
												0.218	0.0002089	0.00216
												0.219	0.0002157	0.00217
												0.22	0.0002216	0.00219
												0.221	0.0002281	0.0022
												0.222	0.0002344	0.00221
												0.223	0.0002415	0.00222
												0.224	0.0002477	0.00223
												0.225	0.0002549	0.00225
												0.226	0.0002612	0.00226
												0.227	0.0002684	0.00227
												0.228	0.000275	0.00228
												0.229	0.0002823	0.0023
												0.23	0.0002892	0.00231
												0.231	0.0002965	0.00232
												0.232	0.0003033	0.00234
												0.233	0.0003114	0.00235
												0.234	0.0003179	0.00236
												0.235	0.0003258	0.00238
												0.236	0.0003332	0.00239
												0.237	0.0003412	0.00241
												0.238	0.0003489	0.00242
												0.239	0.000357	0.00243
												0.24	0.0003643	0.00245
												0.241	0.0003725	0.00246
												0.242	0.0003803	0.00248
												0.243	0.0003887	0.00249
												0.244	0.0003966	0.00251
												0.245	0.000405	0.00252
												0.246	0.0004132	0.00254
												0.247	0.0004215	0.00256
												0.248	0.0004295	0.00257
												0.249	0.0004388	0.00259
												0.25	0.0004469	0.0026
												0.251	0.0004563	0.00262
												0.252	0.0004648	0.00264
												0.253	0.0004738	0.00265
												0.254	0.0004826	0.00267
												0.255	0.0004923	0.00269
												0.256	0.0005006	0.0027
												0.257	0.0005105	0.00272
												0.258	0.0005189	0.00274
												0.259	0.0005288	0.00276
												0.26	0.000538	0.00278
												0.261	0.0005475	0.00279
												0.262	0.0005571	0.00281
												0.263	0.000567	0.00283
												0.264	0.0005764	0.00285
												0.265	0.0005868	0.00287
												0.266	0.0005961	0.00289
												0.267	0.0006065	0.00291
												0.268	0.0006166	0.00293
												0.269	0.0006267	0.00295
												0.27	0.0006369	0.00297
												0.271	0.0006472	0.00299
												0.272	0.0006573	0.003
												0.273	0.0006684	0.00303
												0.274	0.0006784	0.00305
												0.275	0.0006897	0.00307
												0.276	0.0007003	0.00309
												0.277	0.0007116	0.00311
												0.278	0.0007223	0.00313
												0.279	0.0007338	0.00315
												0.28	0.0007448	0.00318
												0.281	0.0007563	0.0032
												0.282	0.0007664	0.00322
												0.283	0.0007779	0.00324
												0.284	0.0007893	0.00327
												0.285	0.0008009	0.00329
												0.286	0.0008123	0.00331
												0.287	0.0008235	0.00333
												0.288	0.0008348	0.00336
												0.289	0.0008471	0.00338
												0.29	0.0008582	0.0034
												0.291	0.0008703	0.00343
												0.292	0.0008817	0.00345
												0.293	0.0008938	0.00347
												0.294	0.0009051	0.0035
												0.295	0.0009169	0.00352
												0.296	0.0009288	0.00355
												0.297	0.0009414	0.00357
												0.298	0.0009528	0.0036
												0.299	0.0009655	0.00362
												0.3	0.0009773	0.00365
												0.301	0.0009899	0.00367
												0.302	0.001	0.0037
												0.303	0.00101	0.00373
												0.304	0.00103	0.00375
												0.305	0.00104	0.00378
												0.306	0.00105	0.0038
												0.307	0.00106	0.00383
												0.308	0.00108	0.00386
												0.309	0.00109	0.00388
												0.31	0.0011	0.00391
												0.311	0.00111	0.00394
												0.312	0.00112	0.00396
												0.313	0.00114	0.00399
												0.314	0.00115	0.00402
												0.315	0.00116	0.00404
												0.316	0.00118	0.00407
												0.317	0.00119	0.0041
												0.318	0.0012	0.00412
												0.319	0.00121	0.00415
												0.32	0.00122	0.00418
												0.321	0.00124	0.00421
												0.322	0.00125	0.00423
												0.323	0.00126	0.00426
												0.324	0.00127	0.00428
												0.325	0.00129	0.00431
												0.326	0.0013	0.00434
												0.327	0.00131	0.00437
												0.328	0.00132	0.00439
												0.329	0.00134	0.00442
												0.33	0.00135	0.00445
												0.331	0.00136	0.00447
												0.332	0.00137	0.0045
												0.333	0.00138	0.00452
												0.334	0.0014	0.00455
												0.335	0.00141	0.00458
												0.336	0.00142	0.0046
												0.337	0.00143	0.00463
												0.338	0.00144	0.00465
												0.339	0.00145	0.00468
												0.34	0.00147	0.0047
												0.341	0.00148	0.00473
												0.342	0.00149	0.00475
												0.343	0.0015	0.00478
												0.344	0.00151	0.0048
												0.345	0.00153	0.00483
												0.346	0.00154	0.00485
												0.347	0.00155	0.00487
												0.348	0.00156	0.00489
												0.349	0.00157	0.00492
												0.35	0.00158	0.00494
												0.351	0.00159	0.00496
												0.352	0.0016	0.00498
												0.353	0.00161	0.005
												0.354	0.00163	0.00502
												0.355	0.00164	0.00504
												0.356	0.00165	0.00506
												0.357	0.00166	0.00508
												0.358	0.00167	0.0051
												0.359	0.00168	0.00512
												0.36	0.00169	0.00514
												0.361	0.0017	0.00516
												0.362	0.00171	0.00518
												0.363	0.00172	0.0052
												0.364	0.00173	0.00521
												0.365	0.00174	0.00523
												0.366	0.00175	0.00525
												0.367	0.00176	0.00526
												0.368	0.00177	0.00528
												0.369	0.00178	0.0053
												0.37	0.00179	0.00531
												0.371	0.0018	0.00533
												0.372	0.00181	0.00534
												0.373	0.00182	0.00536
												0.374	0.00183	0.00537
												0.375	0.00184	0.00539
												0.376	0.00185	0.0054
												0.377	0.00186	0.00541
												0.378	0.00187	0.00543
												0.379	0.00188	0.00544
												0.38	0.00189	0.00545
												0.381	0.0019	0.00547
												0.382	0.00191	0.00548
												0.383	0.00192	0.00549
												0.384	0.00193	0.0055
												0.385	0.00194	0.00551
												0.386	0.00194	0.00552
												0.387	0.00195	0.00553
												0.388	0.00196	0.00554
												0.389	0.00197	0.00555
												0.39	0.00198	0.00556
												0.391	0.00199	0.00557
												0.392	0.002	0.00558
												0.393	0.00201	0.00559
												0.394	0.00201	0.0056
												0.395	0.00202	0.00561
												0.396	0.00203	0.00562
												0.397	0.00204	0.00563
												0.398	0.00205	0.00563
												0.399	0.00206	0.00564
												0.4	0.00207	0.00565
												0.401	0.00208	0.00566
												0.402	0.00208	0.00566
												0.403	0.00209	0.00567
												0.404	0.0021	0.00568
												0.405	0.00211	0.00569
												0.406	0.00212	0.00569
												0.407	0.00213	0.0057
												0.408	0.00214	0.0057
												0.409	0.00214	0.00571
												0.41	0.00215	0.00571
												0.411	0.00216	0.00572
												0.412	0.00217	0.00573
												0.413	0.00218	0.00573
												0.414	0.00219	0.00573
												0.415	0.00219	0.00574
												0.416	0.0022	0.00574
												0.417	0.00221	0.00575
												0.418	0.00222	0.00575
												0.419	0.00223	0.00575
												0.42	0.00224	0.00576
												0.421	0.00224	0.00576
												0.422	0.00225	0.00577
												0.423	0.00226	0.00577
												0.424	0.00227	0.00577
												0.425	0.00228	0.00577
												0.426	0.00229	0.00577
												0.427	0.00229	0.00578
												0.428	0.0023	0.00578
												0.429	0.00231	0.00578
												0.43	0.00232	0.00578
												0.431	0.00233	0.00578
												0.432	0.00233	0.00579
												0.433	0.00234	0.00579
												0.434	0.00235	0.00579
												0.435	0.00236	0.00579
												0.436	0.00236	0.00579
												0.437	0.00237	0.00579
												0.438	0.00238	0.00579
												0.439	0.00239	0.00579
												0.44	0.00239	0.00579
												0.441	0.0024	0.00579
												0.442	0.00241	0.00579
												0.443	0.00242	0.00579
												0.444	0.00242	0.00579
												0.445	0.00243	0.00579
												0.446	0.00244	0.00579
												0.447	0.00244	0.00579
												0.448	0.00245	0.00579
												0.449	0.00246	0.00579
												0.45	0.00246	0.00579
												0.451	0.00247	0.00579
												0.452	0.00248	0.00579
												0.453	0.00248	0.00578
												0.454	0.00249	0.00578
												0.455	0.0025	0.00578
												0.456	0.0025	0.00578
												0.457	0.00251	0.00578
												0.458	0.00252	0.00578
												0.459	0.00252	0.00578
												0.46	0.00253	0.00577
												0.461	0.00253	0.00577
												0.462	0.00254	0.00577
												0.463	0.00255	0.00577
												0.464	0.00255	0.00577
												0.465	0.00256	0.00577
												0.466	0.00256	0.00576
												0.467	0.00257	0.00576
												0.468	0.00258	0.00576
												0.469	0.00258	0.00576
												0.47	0.00259	0.00575
												0.471	0.00259	0.00575
												0.472	0.0026	0.00575
												0.473	0.0026	0.00575
												0.474	0.00261	0.00574
												0.475	0.00261	0.00574
												0.476	0.00262	0.00574
												0.477	0.00262	0.00574
												0.478	0.00263	0.00573
												0.479	0.00263	0.00573
												0.48	0.00264	0.00573
												0.481	0.00265	0.00573
												0.482	0.00265	0.00572
												0.483	0.00265	0.00572
												0.484	0.00266	0.00572
												0.485	0.00266	0.00571
												0.486	0.00267	0.00571
												0.487	0.00267	0.00571
												0.488	0.00268	0.0057
												0.489	0.00268	0.0057
												0.49	0.00268	0.0057
												0.491	0.00269	0.00569
												0.492	0.00269	0.00569
												0.493	0.0027	0.00569
												0.494	0.0027	0.00568
												0.495	0.00271	0.00568
												0.496	0.00271	0.00568
												0.497	0.00272	0.00567
[truncated: 4,009 more rows]

## Sheet: Figure4
c					f					g
	Biofilm	Biofilm+NF-MoS2	Biofilm+NR-MoS2		control	109.4	113.5	111.8		control	619.55	617.35	616.6
3996.31	1.00454	0.940974	0.819465		NF-MoS2	92.8	99.4	101.1		NF-MoS2	399.9	400.75	400.1
3994.39	1.00382	0.940795	0.819365		NR-MoS2	77	83.7	78.7		NR-MoS2	110.95	113.45	113.8
3992.46	1.00346	0.940488	0.819169
3990.53	1.0034	0.940161	0.818997
3988.6	1.00359	0.939932	0.818893
3986.67	1.00416	0.939781	0.818685
3984.74	1.0046	0.939683	0.818419
3982.81	1.00418	0.939656	0.818318
3980.88	1.00318	0.939586	0.818283
3978.96	1.00243	0.939339	0.818055
3977.03	1.00222	0.938955	0.817704
3975.1	1.00226	0.938648	0.817556
3973.17	1.00234	0.938575	0.817637
3971.24	1.00232	0.938667	0.817728
3969.31	1.00212	0.938755	0.817776
3967.38	1.00195	0.938695	0.817702
3965.45	1.0021	0.938394	0.817342
3963.53	1.00219	0.93792	0.816928
3961.6	1.00174	0.937541	0.816867
3959.67	1.00144	0.937425	0.816995
3957.74	1.00172	0.937464	0.816957
3955.81	1.00195	0.937519	0.816723
3953.88	1.00184	0.93747	0.81627
3951.95	1.0017	0.937152	0.815706
3950.02	1.0011	0.936588	0.815503
3948.1	0.999874	0.936139	0.815763
3946.17	0.999444	0.936038	0.815847
3944.24	1.00008	0.936106	0.815797
3942.31	1	0.936247	0.816343
3940.38	0.999376	0.936387	0.816875
3938.45	0.999448	0.936245	0.816305
3936.52	1.00013	0.935709	0.814782
3934.6	1.00099	0.935018	0.813428
3932.67	1.00104	0.93469	0.813655
3930.74	0.999826	0.93503	0.815223
3928.81	0.999125	0.935496	0.81591
3926.88	0.999638	0.935444	0.815227
3924.95	0.999505	0.935021	0.814795
3923.02	0.998621	0.934606	0.814723
3921.09	0.999023	0.934164	0.813991
3919.17	1.00006	0.933722	0.813449
3917.24	0.9997	0.933671	0.814376
3915.31	0.998707	0.934035	0.815694
3913.38	0.998761	0.934246	0.815636
3911.45	0.999121	0.93401	0.814344
3909.52	0.998986	0.93353	0.812528
3907.59	0.999289	0.932965	0.810428
3905.66	0.999496	0.932465	0.809358
3903.74	0.998144	0.932432	0.810851
3901.81	0.996601	0.932918	0.813991
3899.88	0.995652	0.93343	0.816644
3897.95	0.994635	0.933531	0.817067
3896.02	0.995242	0.933031	0.814562
3894.09	0.997558	0.932095	0.811375
3892.16	0.997706	0.931475	0.81093
3890.23	0.995594	0.931629	0.812229
3888.31	0.996114	0.931731	0.811648
3886.38	0.997705	0.931349	0.810556
3884.45	0.996966	0.931194	0.811272
3882.52	0.996767	0.931154	0.812044
3880.59	0.996508	0.930895	0.812621
3878.66	0.994852	0.930838	0.812902
3876.73	0.995139	0.930746	0.811157
3874.8	0.996228	0.930412	0.808902
3872.88	0.996009	0.930189	0.808316
3870.95	0.99495	0.930106	0.809548
3869.02	0.993059	0.930189	0.811507
3867.09	0.993476	0.930135	0.811603
3865.16	0.995773	0.929654	0.810612
3863.23	0.995085	0.929375	0.811205
3861.3	0.992514	0.929452	0.811583
3859.37	0.992203	0.929264	0.808876
3857.45	0.995402	0.928512	0.803739
3855.52	0.999771	0.927647	0.801278
3853.59	0.998892	0.927953	0.80725
3851.66	0.992806	0.929363	0.815709
3849.73	0.990497	0.92983	0.816258
3847.8	0.992715	0.92902	0.811063
3845.87	0.995215	0.928095	0.806411
3843.95	0.995532	0.927649	0.804463
3842.02	0.994849	0.927453	0.804195
3840.09	0.995048	0.927188	0.804923
3838.16	0.994603	0.927114	0.807276
3836.23	0.993334	0.927448	0.809747
3834.3	0.993456	0.927635	0.810006
3832.37	0.99401	0.927426	0.808901
3830.44	0.993989	0.927118	0.807741
3828.52	0.993949	0.926748	0.806402
3826.59	0.993481	0.926331	0.804803
3824.66	0.993963	0.925926	0.802761
3822.73	0.995595	0.925588	0.801879
3820.8	0.994433	0.925884	0.804379
3818.87	0.993315	0.926548	0.806929
3816.94	0.994851	0.926494	0.80739
3815.01	0.994105	0.926128	0.808044
3813.09	0.992615	0.925873	0.807328
3811.16	0.994073	0.925226	0.803727
3809.23	0.996221	0.924364	0.800434
3807.3	0.995061	0.924106	0.800463
3805.37	0.993041	0.924548	0.801692
3803.44	0.994358	0.924712	0.801705
3801.51	0.994457	0.924639	0.803122
3799.58	0.992477	0.924889	0.805482
3797.66	0.993088	0.924825	0.805503
3795.73	0.9941	0.924386	0.804416
3793.8	0.99427	0.924087	0.803319
3791.87	0.994902	0.923801	0.801672
3789.94	0.995348	0.92341	0.800026
3788.01	0.995405	0.923029	0.798992
3786.08	0.995127	0.922758	0.7987
3784.15	0.994558	0.922664	0.798695
3782.23	0.995378	0.922574	0.798252
3780.3	0.996609	0.922394	0.798316
3778.37	0.995405	0.922376	0.7995
3776.44	0.993601	0.922367	0.799576
3774.51	0.994023	0.921981	0.797366
3772.58	0.995987	0.921347	0.79482
3770.65	0.996637	0.920931	0.794342
3768.72	0.995116	0.920948	0.795672
3766.8	0.993631	0.92103	0.796558
3764.87	0.992817	0.920908	0.796134
3762.94	0.993488	0.920566	0.794474
3761.01	0.995275	0.919975	0.792751
3759.08	0.994426	0.919513	0.792699
3757.15	0.991577	0.919353	0.792612
3755.22	0.991679	0.918927	0.78988
3753.3	0.993993	0.918121	0.786922
3751.37	0.992355	0.917867	0.788365
3749.44	0.987437	0.91849	0.792003
3747.51	0.988068	0.91858	0.791661
3745.58	0.991534	0.9177	0.790008
3743.65	0.990221	0.917493	0.79187
3741.72	0.988439	0.917949	0.792444
3739.79	0.991329	0.917498	0.788083
3737.87	0.995455	0.916315	0.783497
3735.94	0.995765	0.9158	0.783943
3734.01	0.992487	0.916304	0.788099
3732.08	0.989847	0.916808	0.790361
3730.15	0.990186	0.91655	0.788446
3728.22	0.992363	0.915642	0.784654
3726.29	0.993672	0.914813	0.782402
3724.36	0.993664	0.91461	0.782564
3722.44	0.993872	0.914735	0.78342
3720.51	0.993988	0.914708	0.78359
3718.58	0.993505	0.914388	0.782337
3716.65	0.993763	0.913808	0.779321
3714.72	0.995884	0.913119	0.775797
3712.79	0.997428	0.912765	0.775039
3710.86	0.995029	0.913112	0.77819
3708.93	0.991972	0.913525	0.780592
3707.01	0.992309	0.913174	0.778812
3705.08	0.995208	0.912197	0.774856
3703.15	0.997438	0.911235	0.772286
3701.22	0.99691	0.910771	0.772092
3699.29	0.995788	0.910553	0.771782
3697.36	0.995775	0.910089	0.769697
3695.43	0.996107	0.90941	0.766532
3693.5	0.997438	0.908643	0.7632
3691.58	0.999915	0.907822	0.761159
3689.65	1	0.907296	0.76205
3687.72	0.99665	0.907266	0.763818
3685.79	0.994531	0.907073	0.762442
3683.86	0.994825	0.906216	0.758025
3681.93	0.995359	0.905055	0.753101
3680	0.995886	0.903977	0.748732
3678.07	0.997185	0.90287	0.745302
3676.15	0.995955	0.902011	0.744527
3674.22	0.991976	0.901825	0.745052
3672.29	0.992787	0.901391	0.742783
3670.36	0.99519	0.900279	0.739543
3668.43	0.993326	0.899253	0.737531
3666.5	0.991886	0.898085	0.734018
3664.57	0.992799	0.896346	0.72845
3662.65	0.993301	0.894521	0.722902
3660.72	0.993008	0.892968	0.717944
3658.79	0.992638	0.891535	0.713361
3656.86	0.990395	0.890259	0.709712
3654.93	0.987317	0.889221	0.706136
3653	0.988515	0.887729	0.700677
3651.07	0.9916	0.885444	0.695158
3649.14	0.988813	0.883468	0.693075
3647.22	0.982651	0.882363	0.69207
3645.29	0.980797	0.880939	0.687599
3643.36	0.982418	0.878667	0.680459
3641.43	0.983688	0.876084	0.673473
3639.5	0.983597	0.873606	0.66752
3637.57	0.982904	0.871135	0.661893
3635.64	0.98169	0.868604	0.656075
3633.71	0.980677	0.866171	0.649915
3631.79	0.981543	0.863758	0.643573
3629.86	0.981684	0.861317	0.638552
3627.93	0.977439	0.859245	0.635483
3626	0.974395	0.85717	0.63115
3624.07	0.976184	0.854286	0.623926
3622.14	0.979525	0.850889	0.616029
3620.21	0.979989	0.847717	0.609662
3618.28	0.97678	0.845115	0.60477
3616.36	0.974672	0.842632	0.599501
3614.43	0.974796	0.839651	0.593155
3612.5	0.974313	0.836341	0.586622
3610.57	0.973778	0.833066	0.58038
3608.64	0.973675	0.829944	0.574534
3606.71	0.973254	0.827108	0.568995
3604.78	0.973739	0.824362	0.563068
3602.85	0.974876	0.821375	0.556629
3600.93	0.974758	0.818213	0.550385
3599	0.973863	0.814975	0.544478
3597.07	0.973455	0.811563	0.538511
3595.14	0.972439	0.808157	0.532593
3593.21	0.970792	0.80505	0.526809
3591.28	0.971096	0.802041	0.520765
3589.35	0.972709	0.798846	0.514697
3587.42	0.971626	0.795782	0.509539
3585.5	0.968824	0.793026	0.504927
3583.57	0.968236	0.790026	0.499532
3581.64	0.968995	0.786652	0.493439
3579.71	0.968938	0.783377	0.48754
3577.78	0.967912	0.780452	0.482147
3575.85	0.966371	0.7777	0.47701
3573.92	0.9647	0.774892	0.471866
3572	0.963957	0.771865	0.466508
3570.07	0.964494	0.7685	0.460918
3568.14	0.963983	0.765143	0.455733
3566.21	0.961077	0.762463	0.45155
3564.28	0.959251	0.76025	0.447638
3562.35	0.959793	0.757736	0.443079
3560.42	0.959909	0.754876	0.438134
3558.49	0.958709	0.751987	0.43332
3556.57	0.957739	0.749105	0.42867
3554.64	0.957229	0.746227	0.424166
3552.71	0.955971	0.743512	0.419901
3550.78	0.954414	0.741002	0.415787
3548.85	0.954055	0.738503	0.411636
3546.92	0.953956	0.73603	0.407676
3544.99	0.95262	0.733756	0.404107
3543.06	0.950811	0.731466	0.400506
3541.14	0.949507	0.728912	0.396558
3539.21	0.948503	0.726293	0.392523
3537.28	0.947136	0.72396	0.388771
3535.35	0.945291	0.721905	0.385253
3533.42	0.94374	0.719813	0.381736
3531.49	0.942773	0.717493	0.378164
3529.56	0.941619	0.715058	0.374661
3527.63	0.940237	0.712743	0.37137
3525.71	0.939468	0.710644	0.368289
3523.78	0.938747	0.708743	0.365332
3521.85	0.937154	0.706941	0.362355
3519.92	0.935363	0.705095	0.359319
3517.99	0.934033	0.703116	0.3563
3516.06	0.933059	0.701005	0.353369
3514.13	0.932305	0.698783	0.350472
3512.2	0.931331	0.696521	0.347512
3510.28	0.929524	0.694447	0.344601
3508.35	0.9274	0.692681	0.34186
3506.42	0.92624	0.691064	0.339249
3504.49	0.925582	0.689366	0.336718
3502.56	0.924061	0.687512	0.334266
3500.63	0.922349	0.685564	0.331799
3498.7	0.921403	0.683634	0.329245
3496.77	0.920432	0.681834	0.32673
3494.85	0.918812	0.680147	0.324307
3492.92	0.917132	0.678489	0.321917
3490.99	0.915918	0.676795	0.319524
3489.06	0.914984	0.675062	0.317187
3487.13	0.91409	0.673286	0.314906
3485.2	0.913386	0.671458	0.3126
3483.27	0.912732	0.669753	0.310369
3481.35	0.911482	0.668338	0.308307
3479.42	0.909628	0.666993	0.3063
3477.49	0.907769	0.665391	0.304195
3475.56	0.906153	0.66364	0.302089
3473.63	0.904979	0.662029	0.300106
3471.7	0.904485	0.660661	0.298255
3469.77	0.904234	0.659462	0.296521
3467.84	0.903185	0.658248	0.294784
3465.92	0.901085	0.656925	0.292975
3463.99	0.898973	0.655543	0.291149
3462.06	0.897539	0.654193	0.289415
3460.13	0.896485	0.652838	0.287751
3458.2	0.895396	0.651462	0.286068
3456.27	0.894193	0.650264	0.284423
3454.34	0.892933	0.649327	0.282886
3452.41	0.891796	0.648499	0.281432
3450.49	0.891227	0.647603	0.279987
3448.56	0.890606	0.646634	0.278587
3446.63	0.889026	0.645715	0.277304
3444.7	0.887726	0.644883	0.27606
3442.77	0.887395	0.644224	0.274808
3440.84	0.887073	0.643887	0.273647
3438.91	0.886801	0.643805	0.272693
3436.98	0.886548	0.643661	0.271809
3435.06	0.885604	0.643283	0.270839
3433.13	0.884074	0.642802	0.269845
3431.2	0.882631	0.642413	0.26895
3429.27	0.881511	0.642179	0.26812
3427.34	0.880323	0.642091	0.267266
3425.41	0.879151	0.642142	0.266448
3423.48	0.878384	0.642259	0.265763
3421.55	0.877565	0.642391	0.265242
3419.63	0.876501	0.642536	0.264792
3417.7	0.875863	0.642743	0.264371
3415.77	0.875776	0.643154	0.264064
3413.84	0.875606	0.643805	0.263854
3411.91	0.875081	0.644566	0.263664
3409.98	0.874462	0.645279	0.263477
3408.05	0.873781	0.645863	0.263306
3406.12	0.873096	0.64635	0.26315
3404.2	0.872749	0.646925	0.263075
3402.27	0.872691	0.647716	0.263103
3400.34	0.87251	0.648603	0.26314
3398.41	0.871973	0.649466	0.263142
3396.48	0.871501	0.650434	0.263234
3394.55	0.871124	0.651408	0.263385
3392.62	0.870452	0.652314	0.263591
3390.7	0.869435	0.653181	0.263883
3388.77	0.868498	0.654057	0.264187
3386.84	0.86776	0.655072	0.264462
3384.91	0.867297	0.656358	0.26479
3382.98	0.867319	0.657821	0.265184
3381.05	0.867635	0.659236	0.265608
3379.12	0.86777	0.660523	0.266053
3377.19	0.867652	0.661809	0.266553
3375.27	0.867473	0.663223	0.26712
3373.34	0.867375	0.664764	0.267697
3371.41	0.867531	0.66636	0.268205
3369.48	0.867884	0.667981	0.268698
3367.55	0.868199	0.669649	0.269343
3365.62	0.868137	0.671328	0.270146
3363.69	0.867538	0.672982	0.270962
3361.76	0.86691	0.67464	0.271736
3359.84	0.866633	0.676363	0.272525
3357.91	0.866488	0.678191	0.273355
3355.98	0.866478	0.680102	0.274196
3354.05	0.866835	0.681982	0.274987
3352.12	0.867367	0.683692	0.275701
3350.19	0.867703	0.685269	0.27648
3348.26	0.867672	0.686874	0.277405
3346.33	0.867452	0.688559	0.278323
3344.41	0.867559	0.690276	0.279112
3342.48	0.868045	0.691982	0.279827
3340.55	0.86847	0.693628	0.280537
3338.62	0.868578	0.695182	0.281303
3336.69	0.868203	0.696717	0.282232
3334.76	0.867578	0.698302	0.283279
3332.83	0.867311	0.699898	0.284256
3330.9	0.867462	0.701483	0.285077
3328.98	0.8678	0.703066	0.285776
3327.05	0.868271	0.704584	0.286443
3325.12	0.868621	0.706021	0.287222
3323.19	0.86863	0.707423	0.288146
3321.26	0.868416	0.708769	0.28906
3319.33	0.868136	0.710054	0.289885
3317.4	0.868017	0.711339	0.29064
3315.48	0.868177	0.712655	0.291324
3313.55	0.868499	0.713969	0.291966
3311.62	0.869026	0.715161	0.292598
3309.69	0.869517	0.716146	0.293224
3307.76	0.869541	0.717043	0.293897
3305.83	0.869404	0.718059	0.294708
3303.9	0.869366	0.719295	0.295691
3301.97	0.869086	0.720644	0.296736
3300.05	0.868543	0.721886	0.297685
3298.12	0.868216	0.722916	0.298534
3296.19	0.868417	0.723805	0.299428
3294.26	0.86887	0.72465	0.300451
3292.33	0.868978	0.725554	0.301619
3290.4	0.868628	0.726611	0.302924
3288.47	0.868369	0.727786	0.304276
3286.54	0.868544	0.728925	0.305588
3284.62	0.868765	0.72992	0.306921
3282.69	0.868582	0.730806	0.308383
3280.76	0.868112	0.731657	0.309956
3278.83	0.867834	0.732472	0.311546
3276.9	0.868059	0.733289	0.313121
3274.97	0.86855	0.734213	0.314749
3273.04	0.868808	0.73524	0.316495
3271.11	0.868807	0.736283	0.318416
3269.19	0.868677	0.737319	0.32056
3267.26	0.86821	0.738319	0.322839
3265.33	0.867587	0.739248	0.325124
3263.4	0.867384	0.740175	0.327382
3261.47	0.867665	0.741209	0.32962
3259.54	0.868147	0.742322	0.331825
3257.61	0.868608	0.743392	0.334024
3255.68	0.868738	0.744376	0.336319
3253.76	0.868482	0.745367	0.338789
3251.83	0.868377	0.746398	0.341322
3249.9	0.868795	0.747404	0.343729
3247.97	0.869414	0.748418	0.346023
3246.04	0.869691	0.749599	0.348417
3244.11	0.869487	0.750956	0.351004
3242.18	0.869167	0.752275	0.353642
3240.25	0.86908	0.753407	0.356204
3238.33	0.869222	0.754376	0.358665
3236.4	0.869438	0.755287	0.361015
3234.47	0.869669	0.756311	0.36333
3232.54	0.869901	0.757564	0.365754
3230.61	0.870111	0.758971	0.368319
3228.68	0.870336	0.760341	0.370923
3226.75	0.870546	0.761556	0.373515
3224.83	0.870649	0.762633	0.376088
3222.9	0.870678	0.763648	0.378611
3220.97	0.870569	0.764714	0.381101
3219.04	0.870287	0.765925	0.383595
3217.11	0.870222	0.767222	0.386095
3215.18	0.870563	0.768491	0.388629
3213.25	0.870995	0.769691	0.391246
3211.32	0.871342	0.770797	0.393904
3209.4	0.871575	0.771848	0.396549
3207.47	0.871774	0.772964	0.399168
3205.54	0.872093	0.774214	0.401771
3203.61	0.872384	0.775545	0.404405
3201.68	0.8725	0.776835	0.407092
3199.75	0.872565	0.778008	0.409852
3197.82	0.872711	0.779115	0.412716
3195.89	0.873003	0.780254	0.415645
3193.97	0.873452	0.781464	0.418557
3192.04	0.87388	0.782741	0.421451
3190.11	0.874102	0.784067	0.424391
3188.18	0.874198	0.785384	0.427407
3186.25	0.874259	0.786658	0.43051
3184.32	0.874256	0.787873	0.433649
3182.39	0.8744	0.788975	0.43672
3180.46	0.874828	0.789996	0.439699
3178.54	0.875122	0.791107	0.442709
3176.61	0.87517	0.792368	0.445811
3174.68	0.875417	0.793606	0.448917
3172.75	0.875901	0.79469	0.451988
3170.82	0.8764	0.795661	0.455071
3168.89	0.87685	0.796611	0.458172
3166.96	0.877102	0.797587	0.461249
3165.03	0.877214	0.798602	0.4643
3163.11	0.877451	0.799646	0.467335
3161.18	0.877678	0.800702	0.470344
3159.25	0.877744	0.801753	0.473329
3157.32	0.877916	0.802736	0.476246
3155.39	0.878339	0.803585	0.479012
3153.46	0.878826	0.804367	0.481684
3151.53	0.879197	0.805233	0.484434
3149.6	0.879444	0.806215	0.487304
3147.68	0.879672	0.807193	0.490156
3145.75	0.87993	0.808094	0.492903
3143.82	0.880236	0.808941	0.495516
3141.89	0.880592	0.809722	0.49798
3139.96	0.880999	0.810409	0.500374
3138.03	0.881463	0.81107	0.502805
3136.1	0.881961	0.811791	0.505235
3134.18	0.882323	0.812581	0.507598
3132.25	0.882405	0.813416	0.509888
3130.32	0.882401	0.814233	0.512084
3128.39	0.882439	0.814973	0.514222
3126.46	0.882455	0.815636	0.516301
3124.53	0.882532	0.816202	0.518196
3122.6	0.882697	0.816666	0.519867
3120.67	0.882929	0.817111	0.52142
3118.75	0.883288	0.817635	0.523002
3116.82	0.883662	0.818281	0.524728
3114.89	0.883865	0.819	0.52661
3112.96	0.883976	0.819664	0.528436
3111.03	0.884138	0.820157	0.529982
3109.1	0.884241	0.820545	0.531374
3107.17	0.884193	0.821019	0.532868
3105.24	0.884201	0.821637	0.534405
3103.32	0.884351	0.822294	0.535813
3101.39	0.884505	0.822902	0.537133
3099.46	0.88475	0.823411	0.538463
3097.53	0.885047	0.823786	0.539813
3095.6	0.885055	0.824085	0.541145
3093.67	0.884973	0.824394	0.542358
3091.74	0.885231	0.824753	0.543444
3089.81	0.885655	0.825205	0.544617
3087.89	0.885886	0.825726	0.545976
3085.96	0.885963	0.826171	0.547377
3084.03	0.886122	0.826432	0.548731
3082.1	0.886352	0.826592	0.55009
3080.17	0.886457	0.826846	0.55154
3078.24	0.886379	0.827334	0.553216
3076.31	0.886159	0.828028	0.555162
3074.38	0.885866	0.828748	0.557215
3072.46	0.885678	0.829304	0.559143
3070.53	0.885648	0.829591	0.560838
3068.6	0.885584	0.829668	0.56243
3066.67	0.885394	0.829798	0.564225
3064.74	0.88511	0.830225	0.566356
3062.81	0.884784	0.830907	0.56866
3060.88	0.884557	0.831604	0.570926
3058.95	0.884437	0.832123	0.573094
3057.03	0.884309	0.832437	0.575267
3055.1	0.884232	0.83265	0.577491
3053.17	0.884266	0.832895	0.579656
3051.24	0.884207	0.833312	0.581789
3049.31	0.883956	0.833987	0.58406
3047.38	0.883814	0.834766	0.586379
3045.45	0.883905	0.835366	0.58853
3043.53	0.883951	0.835699	0.590561
3041.6	0.883777	0.835893	0.592633
3039.67	0.883428	0.836125	0.594723
3037.74	0.882997	0.836499	0.596633
3035.81	0.882613	0.837043	0.598325
3033.88	0.882281	0.837695	0.600029
3031.95	0.881886	0.838291	0.601916
3030.02	0.881562	0.838671	0.603833
3028.1	0.881447	0.838806	0.605514
3026.17	0.881262	0.838867	0.606917
3024.24	0.880906	0.839125	0.60821
3022.31	0.880691	0.839684	0.609425
3020.38	0.880676	0.840362	0.61044
3018.45	0.880584	0.840877	0.611212
3016.52	0.880209	0.841027	0.611719
3014.59	0.87958	0.84082	0.611929
3012.67	0.878822	0.84053	0.611949
3010.74	0.878025	0.840478	0.611911
3008.81	0.877244	0.840711	0.611748
3006.88	0.876569	0.841	0.611318
3004.95	0.876158	0.841098	0.610615
3003.02	0.876041	0.840846	0.609656
3001.09	0.876121	0.840207	0.608373
2999.16	0.876327	0.839374	0.606795
2997.24	0.876824	0.838587	0.604956
2995.31	0.877299	0.838075	0.603009
2993.38	0.877564	0.837706	0.601023
2991.45	0.877787	0.837121	0.599033
2989.52	0.877975	0.836028	0.596963
2987.59	0.877997	0.834404	0.594726
2985.66	0.878021	0.832425	0.592326
2983.73	0.87815	0.830357	0.589762
2981.81	0.878243	0.828496	0.587071
2979.88	0.878402	0.827007	0.584299
2977.95	0.878771	0.825828	0.581287
2976.02	0.879211	0.824882	0.577759
2974.09	0.879666	0.824305	0.573598
2972.16	0.880291	0.824395	0.568842
2970.23	0.881095	0.825359	0.563621
2968.3	0.881899	0.827141	0.558298
2966.38	0.882692	0.829414	0.553491
2964.45	0.883524	0.831687	0.54984
2962.52	0.884194	0.833523	0.5478
2960.59	0.884644	0.834774	0.547465
2958.66	0.884987	0.835605	0.548478
2956.73	0.885116	0.836265	0.550212
2954.8	0.885106	0.836901	0.552068
2952.88	0.885244	0.837551	0.553649
2950.95	0.885376	0.838123	0.554688
2949.02	0.885192	0.83842	0.554951
2947.09	0.884805	0.83837	0.554301
2945.16	0.884417	0.838138	0.552782
2943.23	0.883932	0.838001	0.550592
2941.3	0.883269	0.838184	0.548003
2939.37	0.882576	0.838727	0.545342
2937.45	0.881985	0.839449	0.543005
2935.52	0.881649	0.840085	0.541319
2933.59	0.881695	0.840523	0.540444
2931.66	0.881969	0.841013	0.540512
2929.73	0.882228	0.842091	0.541766
2927.8	0.88236	0.844249	0.544496
2925.87	0.882359	0.847651	0.548887
2923.94	0.882143	0.852002	0.554993
2922.02	0.881463	0.856608	0.562609
2920.09	0.880331	0.860593	0.571017
2918.16	0.879266	0.863008	0.578944
2916.23	0.878952	0.86299	0.584951
2914.3	0.879803	0.860511	0.588391
2912.37	0.881551	0.856871	0.590124
2910.44	0.883368	0.853649	0.591634
2908.51	0.884685	0.851371	0.593642
2906.59	0.885506	0.84964	0.596027
2904.66	0.885998	0.848118	0.59854
2902.73	0.88636	0.846911	0.601099
2900.8	0.886809	0.846233	0.603652
2898.87	0.887323	0.846099	0.606109
2896.94	0.887765	0.846277	0.608455
2895.01	0.888156	0.846397	0.610748
2893.08	0.888559	0.846171	0.612953
2891.16	0.888993	0.845624	0.614964
2889.23	0.889422	0.845077	0.616749
2887.3	0.889765	0.844889	0.618345
2885.37	0.890056	0.845191	0.619779
2883.44	0.89038	0.845801	0.621037
2881.51	0.890682	0.846353	0.622067
2879.58	0.890883	0.846572	0.622906
2877.65	0.891017	0.846501	0.623709
2875.73	0.891111	0.84645	0.624706
2873.8	0.891175	0.846801	0.626278
2871.87	0.891282	0.847751	0.628719
2869.94	0.891415	0.84914	0.631777
2868.01	0.891506	0.850578	0.634809
2866.08	0.891632	0.85175	0.637346
2864.15	0.891828	0.85262	0.639222
2862.23	0.892023	0.853442	0.640489
2860.3	0.892139	0.854639	0.641497
2858.37	0.89205	0.856559	0.642872
2856.44	0.89168	0.859367	0.645406
2854.51	0.891067	0.863098	0.649968
2852.58	0.890321	0.867392	0.656873
2850.65	0.889779	0.870804	0.664767
2848.72	0.889886	0.87133	0.671058
2846.8	0.890681	0.868764	0.67455
2844.87	0.891688	0.865226	0.676459
2842.94	0.892462	0.862599	0.67827
2841.01	0.893028	0.861049	0.680307
2839.08	0.893567	0.859991	0.682437
2837.15	0.894098	0.859087	0.684667
2835.22	0.894596	0.85835	0.686985
2833.29	0.895036	0.857987	0.689392
2831.37	0.89543	0.858167	0.691919
2829.44	0.895798	0.858772	0.694468
2827.51	0.896098	0.859405	0.696858
2825.58	0.896413	0.859668	0.698961
2823.65	0.896864	0.85947	0.700773
2821.72	0.897321	0.85905	0.702384
2819.79	0.897594	0.858776	0.703923
2817.86	0.897731	0.858905	0.705486
2815.94	0.897862	0.859422	0.707076
2814.01	0.898019	0.860031	0.708607
2812.08	0.898176	0.860365	0.709969
2810.15	0.898317	0.860277	0.71117
2808.22	0.898461	0.859955	0.712322
2806.29	0.898636	0.859765	0.71348
2804.36	0.898864	0.859982	0.714664
2802.43	0.899082	0.860583	0.715875
2800.51	0.89923	0.861251	0.717
2798.58	0.899368	0.861647	0.71797
2796.65	0.899464	0.861663	0.718866
2794.72	0.89947	0.861413	0.719735
2792.79	0.899492	0.861154	0.720548
2790.86	0.899558	0.861168	0.72139
2788.93	0.899554	0.861572	0.722406
2787	0.899514	0.862164	0.723553
2785.08	0.899643	0.862565	0.724604
2783.15	0.899908	0.862565	0.725441
2781.22	0.900121	0.862288	0.726129
2779.29	0.900302	0.86202	0.726769
2777.36	0.90052	0.861999	0.72742
2775.43	0.900734	0.862312	0.728139
2773.5	0.900867	0.862839	0.728938
2771.58	0.900953	0.863249	0.7297
2769.65	0.90112	0.863293	0.730335
2767.72	0.901307	0.863035	0.730915
2765.79	0.901407	0.862743	0.731523
2763.86	0.901462	0.862669	0.732166
2761.93	0.901509	0.862883	0.732831
2760	0.9016	0.863265	0.733497
2758.07	0.901802	0.863578	0.734093
2756.15	0.902031	0.863609	0.73456
2754.22	0.902114	0.86335	0.734923
2752.29	0.901993	0.863008	0.73525
2750.36	0.901812	0.862857	0.735644
2748.43	0.901759	0.863046	0.736201
2746.5	0.901823	0.863484	0.736911
2744.57	0.901837	0.863906	0.737614
2742.64	0.901764	0.864072	0.738141
2740.72	0.901732	0.863926	0.738475
2738.79	0.901799	0.863617	0.738736
2736.86	0.901903	0.863404	0.739087
2734.93	0.901921	0.863451	0.739594
2733	0.901795	0.8637	0.740188
2731.07	0.901683	0.863957	0.740749
2729.14	0.901736	0.86404	0.741182
2727.21	0.901907	0.863894	0.741519
2725.29	0.902151	0.863657	0.741924
2723.36	0.902419	0.863532	0.742476
2721.43	0.902539	0.863611	0.743135
2719.5	0.902432	0.86387	0.743841
2717.57	0.902253	0.864187	0.744493
2715.64	0.90208	0.86441	0.745036
2713.71	0.901908	0.864447	0.745502
2711.78	0.901906	0.864311	0.745935
2709.86	0.902125	0.864125	0.746397
2707.93	0.902345	0.864025	0.746929
2706	0.902431	0.864058	0.747497
2704.07	0.902365	0.864193	0.748032
2702.14	0.902153	0.864358	0.748477
2700.21	0.901912	0.864457	0.748835
2698.28	0.901809	0.86441	0.749179
2696.35	0.901864	0.864254	0.749573
2694.43	0.901941	0.864123	0.750021
2692.5	0.901984	0.864139	0.750503
2690.57	0.90207	0.864338	0.751008
2688.64	0.90222	0.864639	0.75151
2686.71	0.902341	0.864882	0.751955
2684.78	0.902294	0.86491	0.752309
2682.85	0.902073	0.864685	0.752591
2680.93	0.901847	0.864365	0.752875
2679	0.901676	0.864195	0.753248
2677.07	0.901531	0.864288	0.753722
2675.14	0.901445	0.864567	0.754228
2673.21	0.901399	0.864829	0.754708
2671.28	0.901376	0.864884	0.755151
2669.35	0.901402	0.864683	0.755567
2667.42	0.901406	0.864371	0.755983
2665.5	0.901309	0.864203	0.756446
2663.57	0.901104	0.864333	0.756963
2661.64	0.900835	0.864686	0.757481
2659.71	0.9006	0.86504	0.757939
2657.78	0.90048	0.865174	0.758311
2655.85	0.900546	0.86498	0.758613
2653.92	0.900832	0.864575	0.758905
2651.99	0.901155	0.86425	0.759265
2650.07	0.901274	0.864231	0.759733
2648.14	0.90121	0.864519	0.760282
2646.21	0.901112	0.864886	0.760808
2644.28	0.900973	0.865024	0.761197
2642.35	0.900767	0.864815	0.761435
2640.42	0.900645	0.864413	0.761609
2638.49	0.900713	0.864102	0.761845
2636.56	0.900854	0.864112	0.762233
2634.64	0.90095	0.864468	0.762745
2632.71	0.901053	0.864939	0.763267
2630.78	0.901196	0.865181	0.763679
2628.85	0.901243	0.865006	0.763929
2626.92	0.901078	0.864539	0.764073
2624.99	0.900796	0.864098	0.76425
2623.06	0.900574	0.863956	0.764561
2621.13	0.900447	0.864173	0.764982
2619.21	0.900427	0.864554	0.765399
2617.28	0.900502	0.864796	0.765719
2615.35	0.900539	0.864699	0.765923
2613.42	0.900506	0.864308	0.766047
2611.49	0.900448	0.863902	0.766201
2609.56	0.90032	0.863789	0.766515
2607.63	0.900125	0.86406	0.767015
2605.7	0.899961	0.864509	0.767567
2603.78	0.899933	0.864807	0.767986
2601.85	0.900042	0.86474	0.76817
2599.92	0.900111	0.86433	0.768165
2597.99	0.900058	0.863844	0.768135
2596.06	0.900078	0.863608	0.768252
2594.13	0.900199	0.863756	0.768588
2592.2	0.900197	0.864141	0.769077
2590.28	0.900022	0.864447	0.769549
2588.35	0.899825	0.864409	0.769843
2586.42	0.899725	0.864017	0.769905
2584.49	0.899718	0.863531	0.769858
2582.56	0.899781	0.863301	0.769923
2580.63	0.899911	0.863501	0.770214
2578.7	0.899982	0.863984	0.770657
2576.77	0.899879	0.864389	0.77108
2574.85	0.899692	0.864422	0.771338
2572.92	0.899612	0.864053	0.771387
2570.99	0.899709	0.863518	0.771313
2569.06	0.899853	0.863161	0.771298
2567.13	0.899907	0.863198	0.771492
2565.2	0.899905	0.863558	0.77188
2563.27	0.899942	0.863957	0.772293
2561.34	0.900012	0.864096	0.772534
2559.42	0.900042	0.863846	0.772518
2557.49	0.899973	0.863374	0.772339
2555.56	0.899828	0.863039	0.772231
2553.63	0.899764	0.863085	0.772404
2551.7	0.899871	0.863473	0.772858
2549.77	0.900009	0.863927	0.773386
2547.84	0.900006	0.8641	0.773739
2545.91	0.899888	0.863831	0.773776
2543.99	0.899801	0.863303	0.773554
2542.06	0.899801	0.862862	0.773321
2540.13	0.899807	0.862751	0.773317
2538.2	0.899768	0.863003	0.773597
2536.27	0.899722	0.863415	0.774021
2534.34	0.899633	0.863659	0.774357
2532.41	0.89944	0.863527	0.774443
2530.48	0.899201	0.863092	0.77433
2528.56	0.899043	0.86267	0.774217
2526.63	0.899052	0.862568	0.774301
2524.7	0.899147	0.862856	0.774638
2522.77	0.899147	0.863326	0.775075
2520.84	0.89908	0.86364	0.775378
2518.91	0.899033	0.863561	0.775415
2516.98	0.898936	0.863131	0.775235
2515.05	0.898717	0.862632	0.775036
2513.13	0.898419	0.862381	0.775058
2511.2	0.898158	0.862503	0.77537
2509.27	0.897991	0.862859	0.775806
2507.34	0.897913	0.863142	0.776117
2505.41	0.897923	0.863083	0.776122
2503.48	0.897975	0.862664	0.775832
2501.55	0.898035	0.862141	0.775488
2499.63	0.898105	0.86184	0.775385
2497.7	0.898095	0.86193	0.775642
2495.77	0.897889	0.862309	0.77613
2493.84	0.897539	0.862659	0.77657
2491.91	0.897242	0.862673	0.776741
2489.98	0.89717	0.862291	0.776628
2488.05	0.897368	0.861729	0.776402
2486.12	0.897736	0.861324	0.776289
2484.2	0.898165	0.8613	0.776421
2482.27	0.898588	0.861603	0.77675
2480.34	0.898922	0.861947	0.777082
2478.41	0.899157	0.862035	0.777221
2476.48	0.899337	0.861761	0.777134
2474.55	0.899496	0.861286	0.776973
2472.62	0.899694	0.860917	0.776927
2470.69	0.89995	0.860884	0.777113
2468.77	0.900245	0.861186	0.777504
2466.84	0.900527	0.861591	0.777907
2464.91	0.900717	0.861796	0.778092
2462.98	0.90087	0.86162	0.777995
2461.05	0.901079	0.861148	0.777749
2459.12	0.901199	0.860671	0.777569
2457.19	0.901102	0.86048	0.77762
2455.26	0.900942	0.86066	0.77791
2453.34	0.900907	0.861042	0.778281
2451.41	0.901039	0.861308	0.778513
2449.48	0.901327	0.861219	0.778495
2447.55	0.901683	0.86081	0.7783
2445.62	0.901965	0.860346	0.778121
2443.69	0.90214	0.86013	0.778134
2441.76	0.90222	0.860304	0.778378
2439.83	0.902193	0.860753	0.778731
2437.91	0.902091	0.861145	0.778998
2435.98	0.902025	0.861157	0.779037
2434.05	0.902086	0.86072	0.778878
2432.12	0.902187	0.860122	0.778772
2430.19	0.902267	0.859811	0.778984
2428.26	0.902421	0.860001	0.779485
2426.33	0.902632	0.860469	0.77992
2424.4	0.902754	0.860811	0.779969
2422.48	0.902712	0.860757	0.779629
2420.55	0.902568	0.860264	0.779094
2418.62	0.902475	0.859568	0.778616
2416.69	0.902529	0.859073	0.778423
2414.76	0.902683	0.85905	0.778571
2412.83	0.902908	0.859443	0.778918
2410.9	0.903196	0.85991	0.779197
2408.98	0.903457	0.860049	0.779182
2407.05	0.903653	0.859681	0.778848
2405.12	0.903778	0.858981	0.778401
2403.19	0.903759	0.85838	0.778136
2401.26	0.903601	0.858245	0.778216
2399.33	0.903492	0.858612	0.778559
2397.4	0.903498	0.859131	0.778894
2395.47	0.903702	0.85936	0.778953
2393.55	0.904051	0.859076	0.778674
2391.62	0.904396	0.858436	0.77823
2389.69	0.904661	0.857844	0.777867
2387.76	0.904836	0.857641	0.77769
2385.83	0.904859	0.857842	0.777543
2383.9	0.904649	0.85814	0.777129
2381.97	0.90425	0.858158	0.776269
2380.04	0.903889	0.857727	0.775086
2378.12	0.903757	0.857014	0.773957
2376.19	0.903832	0.856408	0.773279
2374.26	0.904188	0.85631	0.773279
2372.33	0.904903	0.856855	0.773883
2370.4	0.905636	0.85783	0.774813
2368.47	0.906067	0.858791	0.775772
2366.54	0.906256	0.859314	0.776558
2364.61	0.906161	0.859304	0.777168
2362.69	0.90607	0.859085	0.777775
2360.76	0.906252	0.859078	0.778618
2358.83	0.905926	0.859404	0.779793
2356.9	0.904676	0.859687	0.780977
2354.97	0.903416	0.859404	0.781659
2353.04	0.903812	0.858402	0.781329
2351.11	0.906768	0.856989	0.779404
2349.18	0.909648	0.855622	0.776053
2347.26	0.908879	0.854772	0.77301
2345.33	0.905724	0.854885	0.772407
2343.4	0.904444	0.855826	0.774188
2341.47	0.90567	0.856688	0.776099
2339.54	0.907153	0.856771	0.776806
2337.61	0.907772	0.856116	0.776527
2335.68	0.907553	0.855176	0.775811
2333.75	0.906954	0.854421	0.775142
2331.83	0.906171	0.85413	0.774986
2329.9	0.905363	0.854275	0.775338
2327.97	0.904933	0.854481	0.775521
2326.04	0.904921	0.854322	0.77504
2324.11	0.904873	0.853724	0.774207
2322.18	0.90447	0.853001	0.773643
2320.25	0.904276	0.852553	0.773559
2318.33	0.90476	0.852569	0.773753
2316.4	0.905417	0.852949	0.773975
2314.47	0.905538	0.853391	0.774103
2312.54	0.90523	0.853566	0.774063
2310.61	0.90499	0.853326	0.773767
2308.68	0.905051	0.852824	0.773284
2306.75	0.905363	0.852411	0.77289
2304.82	0.90575	0.852375	0.772826
2302.9	0.906019	0.852747	0.773099
2300.97	0.906221	0.85329	0.773497
2299.04	0.906513	0.85363	0.773706
2297.11	0.906819	0.853493	0.773524
2295.18	0.906951	0.852921	0.773037
2293.25	0.906925	0.85227	0.772559
2291.32	0.906842	0.851954	0.772393
2289.39	0.906795	0.852146	0.772628
2287.47	0.906883	0.852665	0.773044
2285.54	0.907159	0.853093	0.773245
2283.61	0.907547	0.853087	0.772975
2281.68	0.907833	0.852627	0.772347
2279.75	0.907911	0.852025	0.771735
2277.82	0.907894	0.851702	0.771504
2275.89	0.907933	0.851894	0.771785
2273.96	0.908029	0.852472	0.772367
2272.04	0.908112	0.853027	0.772818
2270.11	0.908191	0.853147	0.772794
2268.18	0.908268	0.852708	0.772274
2266.25	0.908316	0.851975	0.771565
2264.32	0.908397	0.85143	0.771093
2262.39	0.908585	0.851411	0.771109
2260.46	0.908816	0.851864	0.771513
2258.53	0.908958	0.852385	0.771918
2256.61	0.908929	0.852511	0.771931
2254.68	0.908782	0.852051	0.771441
2252.75	0.908735	0.851238	0.770701
2250.82	0.9088	0.850555	0.770101
2248.89	0.908621	0.850385	0.769892
2246.96	0.908929	0.850919	0.77029
2245.03	0.909103	0.851632	0.770781
2243.1	0.909194	0.851984	0.770919
2241.18	0.909263	0.851715	0.770518
2239.25	0.909393	0.851008	0.769808
2237.32	0.909621	0.850355	0.769253
2235.39	0.909862	0.850221	0.769198
2233.46	0.909985	0.850707	0.769616
2231.53	0.909929	0.851444	0.77014
2229.6	0.909762	0.851862	0.770314
2227.68	0.90966	0.851601	0.769908
2225.75	0.909783	0.850791	0.769092
2223.82	0.910085	0.849959	0.768339
2221.89	0.910386	0.849647	0.768062
2219.96	0.910603	0.850015	0.768315
2218.03	0.910724	0.850694	0.768765
2216.1	0.910747	0.851054	0.768924
2214.17	0.910727	0.850691	0.768512
2212.25	0.910704	0.849717	0.767669
2210.32	0.910693	0.848663	0.766817
2208.39	0.910727	0.848089	0.766338
2206.46	0.910804	0.84818	0.766338
2204.53	0.910929	0.848621	0.766583
2202.6	0.911176	0.848811	0.766616
2200.67	0.911564	0.848279	0.766114
2198.74	0.911947	0.847055	0.765167
2196.82	0.912091	0.845684	0.764175
2194.89	0.911902	0.844803	0.76354
2192.96	0.911576	0.844659	0.763385
2191.03	0.911465	0.84495	0.763473
2189.1	0.91178	0.84508	0.763401
2187.17	0.912328	0.844602	0.76291
2185.24	0.91271	0.843562	0.762081
2183.31	0.912819	0.842505	0.761303
2181.39	0.912808	0.842091	0.761011
2179.46	0.912778	0.842585	0.761338
2177.53	0.912746	0.843656	0.762009
2175.6	0.912742	0.844652	0.762556
2173.67	0.912773	0.845039	0.762648
2171.74	0.912829	0.844754	0.762303
2169.81	0.912968	0.844233	0.761856
2167.88	0.913255	0.844057	0.761679
2165.96	0.913674	0.84451	0.76192
2164.03	0.91408	0.845402	0.762421
2162.1	0.914244	0.84617	0.762801
2160.17	0.914101	0.846267	0.762708
2158.24	0.913816	0.845616	0.762125
2156.31	0.913606	0.844657	0.761393
2154.38	0.913651	0.843992	0.760928
2152.45	0.914031	0.843963	0.760934
2150.53	0.914573	0.844425	0.761286
2148.6	0.914952	0.844838	0.761572
2146.67	0.915023	0.844675	0.7614
2144.74	0.914913	0.843835	0.760709
2142.81	0.91482	0.842701	0.759813
2140.88	0.914862	0.841867	0.759177
2138.95	0.915043	0.841719	0.75907
2137.03	0.915201	0.842154	0.759425
2135.1	0.915221	0.842674	0.759879
2133.17	0.915303	0.842761	0.759987
2131.24	0.915659	0.842265	0.759587
2129.31	0.916165	0.841519	0.758964
2127.38	0.916552	0.841095	0.758607
2125.45	0.916683	0.841364	0.758811
2123.52	0.91657	0.842196	0.759485
2121.6	0.916326	0.84306	0.760206
2119.67	0.916153	0.843395	0.760532
2117.74	0.916276	0.842975	0.760295
2115.81	0.91668	0.842057	0.759732
2113.88	0.917078	0.841177	0.759301
2111.95	0.917301	0.840705	0.759262
2110.02	0.917358	0.840602	0.759532
2108.09	0.917357	0.840536	0.75978
2106.17	0.917442	0.840107	0.759652
2104.24	0.91759	0.839098	0.759036
2102.31	0.917677	0.837652	0.758152
2100.38	0.91766	0.836185	0.757436
2098.45	0.917625	0.835059	0.757212
2096.52	0.917641	0.834356	0.757518
2094.59	0.917901	0.833827	0.757976
2092.66	0.918398	0.833101	0.758154
2090.74	0.918778	0.831933	0.757897
2088.81	0.918843	0.83039	0.757377
2086.88	0.918751	0.828831	0.756949
2084.95	0.918649	0.827645	0.756929
2083.02	0.918644	0.826884	0.757383
2081.09	0.918858	0.825989	0.758044
2079.16	0.919197	0.824453	0.758543
2077.23	0.919455	0.823083	0.758734
2075.31	0.91964	0.82298	0.758765
2073.38	0.919813	0.823755	0.758925
2071.45	0.919964	0.824686	0.759436
2069.52	0.920101	0.82588	0.760275
2067.59	0.920218	0.827409	0.761193
2065.66	0.920178	0.828963	0.761908
2063.73	0.920008	0.830215	0.762174
2061.8	0.919966	0.831044	0.761952
2059.88	0.920072	0.831657	0.761643
2057.95	0.920293	0.832414	0.761714
2056.02	0.920545	0.833541	0.762272
2054.09	0.920418	0.835003	0.763064
2052.16	0.919758	0.83653	0.763702
2050.23	0.919292	0.837767	0.763879
2048.3	0.919711	0.838533	0.763571
2046.38	0.920429	0.838969	0.763081
2044.45	0.920646	0.839414	0.762859
2042.52	0.920463	0.840168	0.763212
2040.59	0.920503	0.841272	0.764001
2038.66	0.921093	0.842479	0.764703
2036.73	0.921757	0.843444	0.764941
2034.8	0.921965	0.843948	0.764717
2032.87	0.921166	0.844035	0.764295
2030.95	0.917015	0.844027	0.764068
2029.02	0.906922	0.844314	0.764353
2027.09	0.89549	0.845018	0.765071
2025.16	0.891976	0.845893	0.765755
2023.23	0.896895	0.846544	0.765993
2021.3	0.90526	0.846685	0.765702
2019.37	0.914366	0.846348	0.765189
2017.44	0.921006	0.84589	0.764958
2015.52	0.923705	0.845725	0.765196
2013.59	0.924526	0.84599	0.765674
2011.66	0.924975	0.846549	0.766185
2009.73	0.925344	0.84706	0.766464
2007.8	0.925752	0.847197	0.766303
2005.87	0.926144	0.846885	0.765822
2003.94	0.926494	0.846381	0.765382
2002.01	0.926834	0.846092	0.765324
2000.09	0.92703	0.846255	0.765718
1998.16	0.92705	0.846754	0.766263
1996.23	0.927245	0.847177	0.766442
1994.3	0.927615	0.847152	0.766128
1992.37	0.927682	0.846636	0.765741
1990.44	0.927681	0.845966	0.765547
1988.51	0.928048	0.845596	0.765559
1986.58	0.92846	0.845772	0.765869
1984.66	0.928801	0.846396	0.766357
1982.73	0.929212	0.847067	0.766661
1980.8	0.929687	0.84738	0.766557
1978.87	0.930207	0.847209	0.766142
1976.94	0.930643	0.846772	0.765753
1975.01	0.930887	0.846451	0.765706
1973.08	0.930986	0.846504	0.766025
1971.16	0.931196	0.846898	0.766415
1969.23	0.931543	0.847377	0.766669
1967.3	0.931658	0.847659	0.766787
1965.37	0.931714	0.84754	0.766558
1963.44	0.93212	0.847097	0.765993
1961.51	0.932596	0.846668	0.76562
1959.58	0.932955	0.846552	0.765729
1957.65	0.933405	0.846799	0.76611
1955.73	0.933856	0.847225	0.766482
1953.8	0.934096	0.847525	0.766587
1951.87	0.934114	0.847477	0.766317
1949.94	0.933989	0.847122	0.765851
1948.01	0.93392	0.846714	0.765462
1946.08	0.934253	0.846517	0.765281
1944.15	0.934822	0.846677	0.765517
1942.22	0.935044	0.84714	0.766226
1940.3	0.93524	0.847537	0.766653
1938.37	0.935782	0.847545	0.766402
1936.44	0.936221	0.847183	0.765971
1934.51	0.936471	0.846696	0.765733
1932.58	0.936728	0.84635	0.765678
1930.65	0.936935	0.84632	0.765728
1928.72	0.937045	0.846586	0.765761
1926.79	0.937307	0.846924	0.765647
1924.87	0.937731	0.847089	0.765547
1922.94	0.938047	0.846969	0.765591
1921.01	0.938697	0.846618	0.765466
1919.08	0.939497	0.846302	0.765389
1917.15	0.93953	0.846304	0.765734
1915.22	0.939393	0.846577	0.765831
1913.29	0.939803	0.846925	0.765453
1911.36	0.940333	0.847174	0.765216
1909.44	0.940693	0.847131	0.765229
1907.51	0.941119	0.846736	0.765054
1905.58	0.941758	0.846225	0.764576
1903.65	0.942354	0.845962	0.764138
1901.72	0.942734	0.846121	0.76396
1899.79	0.943104	0.846559	0.763933
1897.86	0.943575	0.846942	0.763935
1895.93	0.943852	0.846983	0.763926
1894.01	0.943977	0.84662	0.763671
1892.08	0.944379	0.846089	0.763166
1890.15	0.944773	0.845789	0.76301
1888.22	0.945075	0.845923	0.763213
1886.29	0.94585	0.846343	0.763158
1884.36	0.946831	0.846731	0.762885
1882.43	0.94751	0.846765	0.7626
1880.51	0.947942	0.846341	0.762217
1878.58	0.94823	0.845695	0.761754
1876.65	0.948407	0.845221	0.761315
1874.72	0.948673	0.84518	0.760865
1872.79	0.949428	0.845543	0.760354
1870.86	0.95041	0.846081	0.760293
1868.93	0.950677	0.846445	0.761112
1867	0.950562	0.846227	0.761698
1865.08	0.951261	0.845472	0.76096
1863.15	0.952488	0.844787	0.759721
1861.22	0.953462	0.844657	0.759032
1859.29	0.954101	0.845057	0.758912
1857.36	0.954537	0.845573	0.758898
1855.43	0.954834	0.845742	0.758633
1853.5	0.955097	0.845361	0.758023
1851.57	0.955508	0.844615	0.757161
1849.65	0.956165	0.843942	0.756224
1847.72	0.95707	0.843741	0.75551
1845.79	0.957693	0.844144	0.755587
1843.86	0.957306	0.844872	0.756487
1841.93	0.956979	0.845205	0.756693
1840	0.957763	0.844795	0.755536
1838.07	0.958709	0.843982	0.754148
1836.14	0.959179	0.843258	0.753174
1834.22	0.959888	0.842982	0.752371
1832.29	0.960967	0.843321	0.751982
1830.36	0.961385	0.844057	0.752413
1828.43	0.961481	0.844503	0.752741
1826.5	0.962399	0.844197	0.752068
1824.57	0.963354	0.843394	0.750976
1822.64	0.963919	0.842601	0.749857
1820.71	0.964596	0.842166	0.748684
1818.79	0.965175	0.842241	0.747835
1816.86	0.965637	0.842693	0.747449
1814.93	0.966506	0.843094	0.747064
1813	0.967658	0.84306	0.746443
1811.07	0.968326	0.842536	0.745728
1809.14	0.968462	0.841815	0.744829
1807.21	0.968638	0.841312	0.743575
1805.28	0.969056	0.841229	0.742169
1803.36	0.969583	0.841503	0.74113
1801.43	0.96991	0.841927	0.74084
1799.5	0.970057	0.842112	0.740731
1797.57	0.970559	0.841715	0.739664
1795.64	0.971608	0.840976	0.737785
1793.71	0.972318	0.840473	0.736492
1791.78	0.971801	0.840443	0.736164
1789.86	0.971311	0.84056	0.735281
1787.93	0.97184	0.840437	0.733056
1786	0.972139	0.840018	0.730511
1784.07	0.971615	0.839429	0.728466
1782.14	0.97086	0.838766	0.72673
1780.21	0.96984	0.838156	0.724941
1778.28	0.968834	0.837817	0.722837
1776.35	0.968555	0.837918	0.720515
1774.43	0.968355	0.838359	0.718498
1772.5	0.967051	0.838652	0.716769
1770.57	0.965626	0.838124	0.713938
1768.64	0.96553	0.836844	0.709287
1766.71	0.966364	0.835614	0.703795
1764.78	0.967663	0.834955	0.698201
1762.85	0.968392	0.834819	0.692349
1760.92	0.967931	0.834824	0.685549
1759	0.967375	0.834458	0.676904
1757.07	0.966706	0.833509	0.665966
1755.14	0.966019	0.832163	0.653387
1753.21	0.966035	0.830779	0.640066
1751.28	0.965629	0.829741	0.626368
1749.35	0.964239	0.829188	0.613188
1747.42	0.96345	0.828762	0.601544
1745.49	0.963645	0.828068	0.591557
1743.57	0.963955	0.827039	0.583082
1741.64	0.963515	0.825701	0.576058
1739.71	0.961935	0.824179	0.570341
1737.78	0.960597	0.822838	0.565787
1735.85	0.959617	0.822036	0.562756
1733.92	0.956596	0.821697	0.561537
1731.99	0.953087	0.821186	0.560795
1730.06	0.951584	0.819951	0.559134
1728.14	0.950532	0.818146	0.557227
1726.21	0.948675	0.816251	0.556393
1724.28	0.945597	0.814661	0.557459
1722.35	0.94221	0.813658	0.560226
1720.42	0.939597	0.813303	0.563921
1718.49	0.93563	0.813254	0.568144
1716.56	0.929013	0.812696	0.571068
1714.63	0.923639	0.811078	0.569995
1712.71	0.9209	0.808778	0.565373
1710.78	0.918816	0.806495	0.559141
1708.85	0.915972	0.804622	0.552092
1706.92	0.911338	0.803049	0.543737
1704.99	0.905477	0.801422	0.533707
1703.06	0.900368	0.799339	0.521993
1701.13	0.893908	0.79618	0.5072
1699.21	0.885369	0.791866	0.489389
1697.28	0.880578	0.787154	0.471065
1695.35	0.879685	0.782435	0.452815
1693.42	0.879579	0.778215	0.43606
1691.49	0.878732	0.774513	0.421031
1689.56	0.876106	0.770764	0.406291
1687.63	0.873074	0.766741	0.391879
1685.7	0.86951	0.761709	0.376446
1683.78	0.863105	0.755066	0.358745
1681.85	0.857745	0.748558	0.342736
1679.92	0.856456	0.743504	0.330438
1677.99	0.856738	0.73915	0.319627
1676.06	0.855814	0.734337	0.308406
1674.13	0.853749	0.728732	0.297069
1672.2	0.852444	0.722782	0.286734
1670.27	0.850923	0.716441	0.276821
1668.35	0.84852	0.710198	0.267326
1666.42	0.847932	0.705393	0.259756
1664.49	0.848699	0.702024	0.253788
1662.56	0.848276	0.6992	0.248377
1660.63	0.847261	0.696479	0.2437
1658.7	0.847732	0.694028	0.24024
1656.77	0.84967	0.692259	0.238125
1654.84	0.849995	0.691555	0.237621
1652.92	0.84561	0.691875	0.238829
1650.99	0.841834	0.6924	0.240438
1649.06	0.841296	0.69288	0.242071
1647.13	0.838525	0.69371	0.244894
1645.2	0.833318	0.694431	0.248539
1643.27	0.830183	0.694647	0.251833
1641.34	0.828686	0.695029	0.25514
1639.41	0.826615	0.696332	0.259414
1637.49	0.820433	0.698866	0.265758
1635.56	0.807114	0.702132	0.274484
1633.63	0.793408	0.704651	0.282867
1631.7	0.785844	0.706256	0.289389
1629.77	0.78151	0.708223	0.296169
1627.84	0.776951	0.711101	0.304542
1625.91	0.771155	0.714479	0.313844
1623.98	0.762412	0.7181	0.323615
1622.06	0.751348	0.721532	0.332892
1620.13	0.741457	0.724254	0.340354
1618.2	0.729497	0.726734	0.347417
1616.27	0.710955	0.729354	0.355558
1614.34	0.691891	0.731499	0.362939
1612.41	0.676401	0.733399	0.36898
1610.48	0.660667	0.736058	0.375381
1608.56	0.642913	0.739628	0.382663
1606.63	0.625133	0.743361	0.389939
1604.7	0.608143	0.746662	0.396776
1602.77	0.590881	0.749512	0.403547
1600.84	0.573284	0.752184	0.41054
1598.91	0.556287	0.755111	0.417879
1596.98	0.539819	0.758732	0.425752
1595.05	0.523349	0.763114	0.4341
1593.13	0.507597	0.767757	0.442311
1591.2	0.493365	0.772052	0.44982
1589.27	0.480602	0.775808	0.456599
1587.34	0.469266	0.77928	0.462853
1585.41	0.459415	0.783029	0.468863
1583.48	0.451301	0.787485	0.474665
1581.55	0.445558	0.792436	0.479765
1579.62	0.443215	0.797012	0.483549
1577.7	0.444769	0.800223	0.485938
1575.77	0.450079	0.801225	0.486683
1573.84	0.458101	0.800068	0.485246
1571.91	0.468075	0.798172	0.482663
1569.98	0.480291	0.796736	0.480298
1568.05	0.493292	0.796116	0.478139
1566.12	0.505466	0.796099	0.475558
1564.19	0.516757	0.796303	0.472549
1562.27	0.528329	0.796463	0.469639
1560.34	0.544806	0.796438	0.46739
1558.41	0.568393	0.796034	0.465629
1556.48	0.589589	0.79556	0.463418
1554.55	0.605599	0.795957	0.461104
1552.62	0.619982	0.797495	0.459569
1550.69	0.63395	0.799681	0.458981
1548.76	0.646656	0.801832	0.459026
1546.84	0.657355	0.803764	0.459723
1544.91	0.666929	0.806051	0.461734
1542.98	0.677377	0.809189	0.46574
1541.05	0.689368	0.812513	0.471442
1539.12	0.699722	0.814062	0.476134
1537.19	0.706743	0.81295	0.477238
1535.26	0.712571	0.81035	0.477194
1533.33	0.717794	0.807191	0.478785
1531.41	0.722099	0.80435	0.481646
1529.48	0.725793	0.802843	0.485108
1527.55	0.728554	0.803087	0.490101
1525.62	0.730547	0.804705	0.496545
1523.69	0.732654	0.806638	0.503311
1521.76	0.734389	0.807763	0.510185
1519.83	0.735545	0.807529	0.516517
1517.91	0.736302	0.806615	0.522455
1515.98	0.736017	0.806209	0.529302
1514.05	0.735299	0.806989	0.536744
1512.12	0.734961	0.808881	0.544015
1510.19	0.734874	0.811332	0.551565
1508.26	0.733674	0.813459	0.561136
1506.33	0.730236	0.814067	0.572226
1504.4	0.72763	0.812852	0.579168
1502.48	0.726983	0.811421	0.581797
1500.55	0.726007	0.811259	0.584773
1498.62	0.722823	0.812783	0.590546
1496.69	0.717592	0.815084	0.597789
1494.76	0.712926	0.816617	0.603465
1492.83	0.709884	0.816858	0.607189
1490.9	0.705703	0.816497	0.611655
1488.97	0.698961	0.816512	0.617939
1487.05	0.692651	0.817501	0.623675
1485.12	0.68819	0.819378	0.627185
1483.19	0.68377	0.821585	0.628818
1481.26	0.67807	0.823227	0.628769
1479.33	0.671881	0.823435	0.626571
1477.4	0.665874	0.822148	0.622162
1475.47	0.659093	0.820092	0.615821
1473.54	0.650559	0.817916	0.607179
1471.62	0.641793	0.81571	0.596259
1469.69	0.635906	0.813411	0.585068
1467.76	0.631716	0.810857	0.575215
1465.83	0.625569	0.807593	0.566809
1463.9	0.617619	0.80373	0.559889
1461.97	0.611519	0.800478	0.554822
1460.04	0.606397	0.798838	0.55181
1458.11	0.596833	0.798797	0.550508
1456.19	0.583303	0.799186	0.549224
1454.26	0.573513	0.798274	0.545933
1452.33	0.567202	0.795514	0.540768
1450.4	0.56043	0.791361	0.534853
1448.47	0.551864	0.786683	0.528978
1446.54	0.542935	0.782831	0.5238
1444.61	0.535568	0.781006	0.519965
1442.68	0.529816	0.781293	0.517668
1440.76	0.525227	0.782692	0.516487
1438.83	0.521426	0.783714	0.515756
1436.9	0.517459	0.783203	0.514854
1434.97	0.514126	0.781176	0.513079
1433.04	0.512829	0.77868	0.510108
1431.11	0.512479	0.776404	0.506136
1429.18	0.512111	0.774334	0.501359
1427.26	0.512217	0.772323	0.496343
1425.33	0.512839	0.770455	0.49217
1423.4	0.513465	0.768892	0.48959
1421.47	0.513884	0.767751	0.488725
1419.54	0.513216	0.767274	0.489441
1417.61	0.511116	0.767753	0.490907
1415.68	0.509114	0.768895	0.491806
1413.75	0.507726	0.769809	0.491829
1411.83	0.507144	0.769572	0.491262
1409.9	0.508759	0.76784	0.490286
1407.97	0.513969	0.765335	0.489416
1406.04	0.523091	0.76339	0.489467
1404.11	0.5353	0.763022	0.4907
1402.18	0.549344	0.764298	0.492599
1400.25	0.565374	0.766399	0.494693
1398.32	0.58378	0.768037	0.496529
1396.4	0.603573	0.768196	0.497566
1394.47	0.622916	0.767185	0.497928
1392.54	0.639328	0.766655	0.498528
1390.61	0.652339	0.769092	0.50175
1388.68	0.663493	0.777263	0.511429
1386.75	0.673582	0.79028	0.526736
1384.82	0.682585	0.799402	0.535989
1382.89	0.690772	0.79662	0.528997
1380.97	0.698267	0.785555	0.512155
1379.04	0.704906	0.775492	0.498621
1377.11	0.710717	0.770884	0.493685
1375.18	0.71575	0.770716	0.49526
1373.25	0.719864	0.772417	0.499797
1371.32	0.723008	0.773845	0.504999
1369.39	0.72517	0.773922	0.510364
1367.46	0.726579	0.772706	0.515994
1365.54	0.727765	0.771164	0.521916
1363.61	0.728673	0.770579	0.528556
1361.68	0.729137	0.771686	0.535679
1359.75	0.729545	0.773954	0.541896
1357.82	0.729806	0.776001	0.546443
1355.89	0.729508	0.776703	0.549501
1353.96	0.728802	0.77592	0.551377
1352.03	0.728156	0.774657	0.552549
1350.11	0.727659	0.774355	0.553698
1348.18	0.727086	0.775785	0.555197
1346.25	0.726251	0.778455	0.556811
1344.32	0.725149	0.780954	0.557944
1342.39	0.723968	0.781962	0.558194
1340.46	0.72313	0.78115	0.557671
1338.53	0.723697	0.7795	0.556825
1336.61	0.726419	0.778615	0.556119
1334.68	0.730481	0.779355	0.555803
1332.75	0.734635	0.781295	0.55566
1330.82	0.738342	0.78313	0.554965
1328.89	0.741629	0.783539	0.553016
1326.96	0.744595	0.782106	0.549676
1325.03	0.747282	0.779727	0.545548
1323.1	0.749758	0.778052	0.541677
1321.18	0.75205	0.778285	0.538919
1319.25	0.75413	0.780279	0.537399
1317.32	0.75614	0.782634	0.536532
1315.39	0.758239	0.78373	0.535591
1313.46	0.760317	0.782889	0.534245
1311.53	0.762233	0.780776	0.532641
1309.6	0.763903	0.778913	0.531255
1307.67	0.76526	0.778481	0.530423
1305.75	0.766446	0.779385	0.529841
1303.82	0.767675	0.780274	0.528532
1301.89	0.768961	0.77943	0.525383
1299.96	0.770149	0.776015	0.519898
1298.03	0.771107	0.770884	0.512765
1296.1	0.771837	0.766218	0.505696
1294.17	0.772397	0.764053	0.500481
1292.24	0.772808	0.764857	0.497954
1290.32	0.773067	0.767307	0.497632
1288.39	0.773179	0.769245	0.498071
1286.46	0.773169	0.769102	0.497601
1284.53	0.773111	0.766873	0.495301
1282.6	0.773071	0.763916	0.491454
1280.67	0.773145	0.761805	0.486957
1278.74	0.773369	0.761145	0.482407
1276.81	0.773456	0.761199	0.477687
1274.89	0.773062	0.76057	0.472197
1272.96	0.772235	0.758313	0.465269
1271.03	0.771425	0.754707	0.456444
1269.1	0.771153	0.751145	0.44569
1267.17	0.771562	0.749061	0.433704
1265.24	0.772364	0.748777	0.422217
1263.31	0.773214	0.749282	0.41374
1261.38	0.773905	0.748963	0.410223
1259.46	0.774405	0.746716	0.411708
1257.53	0.774817	0.742783	0.416464
1255.6	0.775136	0.738567	0.422355
1253.67	0.775269	0.73559	0.427896
1251.74	0.775139	0.734424	0.432405
1249.81	0.774825	0.734306	0.435717
1247.88	0.774683	0.73369	0.437829
1245.96	0.775051	0.731302	0.438687
1244.03	0.77594	0.727041	0.438416
1242.1	0.777013	0.722007	0.43756
1240.17	0.777816	0.717632	0.436876
1238.24	0.778092	0.714593	0.436865
1236.31	0.777917	0.712356	0.437477
1234.38	0.777609	0.709547	0.438191
1232.45	0.777518	0.704909	0.438403
1230.53	0.777785	0.698173	0.437873
1228.6	0.778276	0.69015	0.436875
1226.67	0.778829	0.681975	0.435915
1224.74	0.779486	0.674145	0.435275
1222.81	0.780279	0.666042	0.434676
1220.88	0.78094	0.656213	0.433343
1218.95	0.781104	0.643179	0.430348
1217.02	0.780731	0.626297	0.425114
1215.1	0.780038	0.606085	0.417741
1213.17	0.779376	0.583767	0.408843
1211.24	0.779217	0.560501	0.399049
1209.31	0.779766	0.536796	0.38861
1207.38	0.78073	0.512416	0.377314
1205.45	0.781634	0.487022	0.364827
1203.52	0.782135	0.460882	0.351191
1201.59	0.782151	0.434995	0.337047
1199.67	0.781932	0.4107	0.323402
1197.74	0.781549	0.388865	0.310878
1195.81	0.781119	0.369639	0.299586
1193.88	0.780806	0.352276	0.288944
1191.95	0.780728	0.3357	0.278119
1190.02	0.78093	0.319201	0.266599
1188.09	0.781424	0.302696	0.254428
1186.16	0.782037	0.28664	0.242116
1184.24	0.782396	0.271563	0.230247
1182.31	0.782164	0.257627	0.219081
1180.38	0.781297	0.24454	0.208485
1178.45	0.780126	0.23187	0.198177
1176.52	0.779129	0.219361	0.187997
1174.59	0.778676	0.207113	0.178063
1172.66	0.778858	0.195576	0.168765
1170.73	0.77941	0.185158	0.160453
1168.81	0.779963	0.175969	0.153224
1166.88	0.780352	0.167805	0.146896
1164.95	0.78059	0.160271	0.141129
1163.02	0.780753	0.153015	0.135623
1161.09	0.780894	0.145885	0.130229
1159.16	0.78104	0.138988	0.125008
1157.23	0.78127	0.13254	0.120153
1155.31	0.781731	0.126746	0.115834
1153.38	0.7826	0.121673	0.112063
1151.45	0.783894	0.117311	0.108728
1149.52	0.785316	0.113707	0.105724
1147.59	0.786482	0.110969	0.103045
1145.66	0.787219	0.109297	0.10087
1143.73	0.787586	0.10886	0.099427
1141.8	0.787775	0.109795	0.098902
1139.88	0.788061	0.112253	0.099429
1137.95	0.78863	0.116334	0.101051
1136.02	0.789423	0.121904	0.103635
1134.09	0.790232	0.12828	0.106708
1132.16	0.790855	0.134272	0.109583
1130.23	0.791251	0.138834	0.111902
1128.3	0.791548	0.141754	0.113839
1126.37	0.791831	0.143353	0.115425
1124.45	0.791983	0.143997	0.116335
1122.52	0.791865	0.144107	0.116386
1120.59	0.791617	0.144125	0.115691
1118.66	0.791479	0.144601	0.114599
1116.73	0.79155	0.146281	0.113569
1114.8	0.791863	0.150017	0.113053
1112.87	0.792317	0.156458	0.113427
1110.94	0.792767	0.165894	0.114933
1109.02	0.793199	0.178401	0.117661
1107.09	0.793695	0.193936	0.121602
1105.16	0.794473	0.212596	0.126898
1103.23	0.795791	0.234804	0.133886
1101.3	0.797662	0.261146	0.142896
1099.37	0.799876	0.291616	0.153837
1097.44	0.802162	0.324919	0.165917
1095.51	0.804288	0.358539	0.177838
1093.59	0.806224	0.389679	0.188322
1091.66	0.808103	0.416758	0.196733
1089.73	0.809888	0.439966	0.203236
1087.8	0.811364	0.460593	0.208506
1085.87	0.812445	0.479886	0.213154
1083.94	0.81334	0.498256	0.217385
1082.01	0.814391	0.515334	0.221176
1080.08	0.815715	0.530623	0.224475
1078.16	0.817188	0.544234	0.227404
1076.23	0.818682	0.557008	0.230242
1074.3	0.820046	0.569967	0.233264
1072.37	0.821096	0.583631	0.236575
1070.44	0.821687	0.597603	0.240029
1068.51	0.821775	0.610681	0.243278
1066.58	0.821432	0.621462	0.245878
1064.66	0.820704	0.629257	0.247574
1062.73	0.81958	0.634573	0.24859
1060.8	0.818235	0.638739	0.249587
1058.87	0.817064	0.642908	0.251154
1056.94	0.816129	0.647224	0.253422
1055.01	0.81503	0.650943	0.256091
1053.08	0.81351	0.653236	0.258614
1051.15	0.811714	0.654129	0.260602
1049.23	0.810019	0.654772	0.262102
1047.3	0.808843	0.656805	0.263572
1045.37	0.808556	0.66135	0.265546
1043.44	0.809443	0.668224	0.268176
1041.51	0.81141	0.675992	0.271151
1039.58	0.813784	0.682785	0.274
1037.65	0.815777	0.687426	0.276444
1035.72	0.817013	0.690214	0.278663
1033.8	0.817384	0.6927	0.281327
1031.87	0.816882	0.696465	0.285071
1029.94	0.81556	0.701819	0.289981
1028.01	0.81341	0.707643	0.295649
1026.08	0.810506	0.712267	0.301468
1024.15	0.807188	0.714757	0.307064
1022.22	0.803917	0.715638	0.312694
1020.29	0.801054	0.716535	0.319304
1018.37	0.79886	0.719092	0.327949
1016.44	0.797643	0.723702	0.338944
1014.51	0.797831	0.729154	0.351676
1012.58	0.799725	0.733425	0.365044
1010.65	0.803091	0.73503	0.378027
1008.72	0.807142	0.733842	0.390069
1006.79	0.8111	0.730796	0.401177
1004.86	0.814778	0.726636	0.411484
1002.94	0.818379	0.720103	0.420197
1001.01	0.82197	0.706183	0.424685
999.079	0.825455	0.68198	0.423343
997.15	0.828735	0.660529	0.422031
995.221	0.831688	0.661489	0.430022
993.292	0.834171	0.683173	0.447025
991.364	0.836201	0.70797	0.465133
989.435	0.837944	0.727251	0.480338
987.506	0.839574	0.741827	0.493042
985.578	0.841303	0.752492	0.503568
983.649	0.843305	0.759185	0.511832
981.72	0.845559	0.762548	0.518309
979.791	0.847875	0.76421	0.524091
977.863	0.85001	0.766187	0.53032
975.934	0.851743	0.769834	0.537573
974.005	0.852918	0.774898	0.545529
972.076	0.853525	0.77974	0.553196
970.148	0.853853	0.782748	0.559598
968.219	0.854414	0.783602	0.564519
966.29	0.855537	0.78345	0.568713
964.362	0.857173	0.784023	0.573374
962.433	0.859045	0.786404	0.579272
960.504	0.86092	0.790265	0.586167
958.575	0.862745	0.794196	0.592932
956.647	0.864418	0.796717	0.598343
954.718	0.865717	0.797349	0.602033
952.789	0.866607	0.796947	0.604761
950.86	0.867329	0.797028	0.607836
948.932	0.8683	0.798687	0.612211
947.003	0.869934	0.80181	0.61775
945.074	0.87229	0.805201	0.623307
943.146	0.874937	0.807449	0.627511
941.217	0.877175	0.807911	0.629725
939.288	0.878332	0.807135	0.63052
937.359	0.878189	0.806517	0.631264
935.431	0.877111	0.807333	0.633178
933.502	0.875554	0.809759	0.636471
931.573	0.873696	0.812788	0.640183
929.645	0.871352	0.814948	0.642903
927.716	0.867983	0.815368	0.643842
925.787	0.863861	0.814432	0.643411
923.858	0.861209	0.813439	0.642894
921.93	0.862124	0.813698	0.643501
920.001	0.866021	0.815618	0.645525
918.072	0.870864	0.818378	0.648155
916.143	0.875415	0.820527	0.650047
914.215	0.879414	0.821063	0.65031
912.286	0.882926	0.82013	0.649208
910.357	0.886051	0.818863	0.648033
908.429	0.888772	0.818579	0.64814
906.5	0.890738	0.819855	0.649889
904.571	0.891486	0.822149	0.65241
902.642	0.890915	0.82414	0.654239
900.714	0.889405	0.824697	0.65438
898.785	0.887628	0.823695	0.653058
896.856	0.886079	0.822082	0.651629
894.928	0.884591	0.821228	0.651617
892.999	0.882343	0.821886	0.653583
891.07	0.87844	0.823617	0.656771
889.141	0.872413	0.825144	0.659689
887.213	0.864081	0.825252	0.661067
885.284	0.853745	0.823654	0.66067
883.355	0.843786	0.821379	0.659475
881.426	0.839324	0.820249	0.658954
879.498	0.84407	0.821545	0.659922
877.569	0.855284	0.82512	0.662016
875.64	0.866435	0.829442	0.663894
873.712	0.874056	0.832127	0.663664
871.783	0.878893	0.831542	0.660325
869.854	0.882201	0.828743	0.65541
867.925	0.884181	0.826468	0.651787
865.997	0.884982	0.826297	0.650898
864.068	0.885046	0.827968	0.652082
862.139	0.884584	0.830253	0.653615
860.211	0.883763	0.831704	0.653829
858.282	0.883763	0.831442	0.652012
856.353	0.885859	0.829804	0.648848
854.424	0.889154	0.828106	0.645911
852.496	0.891716	0.82769	0.64448
850.567	0.892933	0.828984	0.644612
848.638	0.893106	0.831122	0.645108
846.709	0.892408	0.832572	0.644346
844.781	0.891152	0.83234	0.641542
842.852	0.890071	0.830715	0.637385
840.923	0.889666	0.828982	0.633406
838.995	0.889871	0.828417	0.630709
837.066	0.890767	0.829455	0.629234
835.137	0.892927	0.831445	0.627864
833.208	0.895999	0.833121	0.625014
831.28	0.897698	0.833547	0.619572
829.351	0.896767	0.832705	0.611775
827.422	0.895126	0.831411	0.603076
825.493	0.894518	0.830769	0.595135
823.565	0.894405	0.831391	0.588845
821.636	0.893733	0.832876	0.583984
819.707	0.892274	0.834023	0.579528
817.779	0.890537	0.83377	0.574347
815.85	0.889394	0.832148	0.568084
813.921	0.889263	0.830322	0.561573
811.992	0.889543	0.829686	0.556082
810.064	0.889422	0.830927	0.5522
808.135	0.888742	0.833639	0.549613
806.206	0.887864	0.836458	0.547562
804.278	0.887075	0.837832	0.545495
802.349	0.886289	0.837128	0.543734
800.42	0.885306	0.835152	0.543489
798.491	0.88424	0.833583	0.546026
796.563	0.883492	0.833722	0.551641
794.634	0.883364	0.835592	0.559306
792.705	0.883987	0.837949	0.567245
790.776	0.88516	0.839122	0.573879
788.848	0.886102	0.838215	0.578695
786.919	0.886078	0.835851	0.582493
784.99	0.88504	0.83373	0.586545
783.062	0.88353	0.833354	0.591443
781.133	0.882144	0.835003	0.596664
779.204	0.881241	0.837548	0.60092
777.275	0.880917	0.839159	0.60302
775.347	0.880838	0.838629	0.602795
773.418	0.880482	0.836293	0.601427
771.489	0.879594	0.833761	0.600642
769.561	0.878108	0.832776	0.6014
767.632	0.876043	0.833931	0.603278
765.703	0.873677	0.836165	0.604805
763.774	0.871318	0.837563	0.604475
761.846	0.869153	0.836779	0.601963
759.917	0.867619	0.834091	0.598543
757.988	0.867194	0.831247	0.596085
756.059	0.867779	0.83007	0.595602
754.131	0.868695	0.831132	0.596584
752.202	0.869252	0.833454	0.597443
750.273	0.869106	0.835201	0.596725
748.345	0.868263	0.834884	0.594082
746.416	0.867188	0.832415	0.590494
744.487	0.866631	0.829327	0.587635
742.558	0.867121	0.827681	0.586613
740.63	0.868673	0.828479	0.587062
738.701	0.870872	0.83096	0.587456
736.772	0.873159	0.833166	0.586323
734.843	0.875185	0.833329	0.583373
732.915	0.876726	0.831242	0.579842
730.986	0.877473	0.828476	0.577583
729.057	0.877411	0.827051	0.577499
727.129	0.876959	0.827931	0.57887
725.2	0.876526	0.830454	0.58007
723.271	0.876071	0.832585	0.579553
721.342	0.876732	0.83288	0.577377
719.414	0.878383	0.830801	0.574187
717.485	0.880262	0.827699	0.571412
715.556	0.881336	0.825731	0.570151
713.628	0.881198	0.825999	0.570128
711.699	0.880195	0.827891	0.569974
709.77	0.878682	0.829655	0.568297
707.841	0.876901	0.829693	0.564835
705.913	0.87495	0.827599	0.560641
703.984	0.87291	0.824498	0.557285
702.055	0.871302	0.822278	0.55581
700.126	0.870567	0.822218	0.556111
698.198	0.869938	0.824101	0.557012
696.269	0.868217	0.826361	0.557024
694.34	0.865929	0.82707	0.555348
692.412	0.864896	0.825329	0.55247
690.483	0.865632	0.822051	0.549786
688.554	0.866984	0.819326	0.548529
686.625	0.868008	0.818843	0.548821
684.697	0.868538	0.820583	0.549572
682.768	0.868465	0.82283	0.549326
680.839	0.867529	0.823455	0.547382
678.911	0.865666	0.821512	0.544367
676.982	0.863313	0.817981	0.541725
675.053	0.861616	0.81496	0.540545
673.124	0.860721	0.813974	0.54075
671.196	0.85757	0.815085	0.541412
669.267	0.852756	0.817155	0.541464
667.338	0.854317	0.817811	0.539886
665.409	0.860729	0.81536	0.536885
663.481	0.862237	0.810871	0.533858
661.552	0.85795	0.806241	0.531847
659.623	0.851967	0.803073	0.531178
657.695	0.845371	0.801577	0.531032
655.766	0.837648	0.799951	0.529688
653.837	0.828646	0.795256	0.52569
651.908	0.819487	0.784751	0.51865
649.98	0.813629	0.766203	0.508586
648.051	0.81455	0.737626	0.494797
646.122	0.82195	0.698316	0.47608
644.194	0.83239	0.651625	0.452631
642.265	0.842582	0.606697	0.427862
640.336	0.850776	0.574461	0.407229
638.407	0.856528	0.56042	0.394694
636.479	0.860139	0.561696	0.39049
634.55	0.862306	0.569086	0.391256
632.621	0.863636	0.570186	0.391244
630.692	0.8641	0.55452	0.385175
628.764	0.863113	0.520302	0.371898
626.835	0.860741	0.477321	0.355617
624.906	0.857247	0.444747	0.344293
622.978	0.854304	0.435736	0.343299
621.049	0.853346	0.446954	0.350755
619.12	0.855373	0.465458	0.360072
617.191	0.860811	0.485452	0.367679
615.263	0.867827	0.513166	0.376793
613.334	0.873568	0.555174	0.392525
611.405	0.877347	0.607688	0.415124
609.476	0.88028	0.658854	0.439669
607.548	0.883144	0.699686	0.461384
605.619	0.885724	0.729146	0.478805
603.69	0.887499	0.750336	0.492326
601.762	0.88833	0.765899	0.502206
599.833	0.888699	0.776722	0.50842
597.904	0.889324	0.782896	0.511537
595.975	0.890224	0.785243	0.51308
594.047	0.890762	0.785995	0.514871
592.118	0.890841	0.787603	0.51786
590.189	0.89104	0.79114	0.521613
588.261	0.891881	0.795813	0.524911
586.332	0.893599	0.799699	0.526649
584.403	0.895977	0.801047	0.526551
582.474	0.898225	0.799773	0.525693
580.546	0.89966	0.797792	0.525776
578.617	0.900058	0.797508	0.52776
576.688	0.899531	0.79998	0.531304
574.759	0.898988	0.804147	0.534997
572.831	0.899655	0.807662	0.537379
570.902	0.901631	0.808651	0.538011
568.973	0.903771	0.806868	0.537645
567.045	0.905035	0.804072	0.537772
565.116	0.905623	0.802863	0.539585
563.187	0.905946	0.804402	0.543028
561.258	0.905891	0.807749	0.546716
559.33	0.905449	0.810958	0.548949
557.401	0.904846	0.812196	0.549115
555.472	0.904472	0.81092	0.548149
553.544	0.904894	0.80877	0.547804
551.615	0.906551	0.808423	0.549372
549.686	0.909389	0.811102	0.55266
547.757	0.912588	0.815486	0.556088
545.829	0.914678	0.818954	0.557959
543.9	0.91484	0.819641	0.557765
541.971	0.913806	0.817801	0.556513
540.042	0.912758	0.815557	0.555928
538.114	0.912635	0.815362	0.557287
536.185	0.914017	0.818308	0.560474
534.256	0.916412	0.823203	0.563974
532.328	0.91844	0.82729	0.566087
530.399	0.919401	0.828275	0.566163
528.47	0.91968	0.826151	0.564996
526.541	0.919645	0.823264	0.564258
524.613	0.919364	0.822618	0.565425
522.684	0.918703	0.825433	0.56861
520.755	0.917504	0.830264	0.572421
518.827	0.916776	0.834104	0.574891
516.898	0.91851	0.834457	0.574965
514.969	0.922773	0.831707	0.573651
513.04	0.927139	0.828682	0.573074
511.112	0.929521	0.828129	0.574629
509.183	0.929398	0.831027	0.578059
507.254	0.927429	0.835859	0.581706
505.325	0.925301	0.839453	0.583708
503.397	0.924975	0.839441	0.58337
501.468	0.927202	0.836201	0.581681
499.539	0.930806	0.832636	0.580698
497.611	0.934102	0.831801	0.581967
495.682	0.936503	0.834617	0.585311
493.753	0.938223	0.839316	0.589029
491.824	0.939336	0.842724	0.591079
489.896	0.939333	0.842671	0.590583
487.967	0.937841	0.839542	0.588586
486.038	0.935749	0.836069	0.587304
484.109	0.934764	0.83529	0.58842
482.181	0.935811	0.837872	0.591747
480.252	0.938521	0.84179	0.59556
478.323	0.941848	0.844242	0.598024
476.395	0.944477	0.84356	0.598502
474.466	0.945241	0.840411	0.598078
472.537	0.943785	0.837353	0.598611
470.608	0.941141	0.837163	0.601186
468.68	0.939021	0.840562	0.605408
466.751	0.938491	0.845323	0.609804
464.822	0.939626	0.847929	0.612564
462.894	0.941811	0.846602	0.612918
460.965	0.944442	0.842804	0.612119
459.036	0.947271	0.839867	0.612663
457.107	0.949979	0.840486	0.616116
455.179	0.952056	0.844565	0.621458
453.25	0.953443	0.849357	0.626382
451.321	0.954202	0.851727	0.629057
449.392	0.954238	0.850313	0.629039
447.464	0.954194	0.846834	0.62803
445.535	0.955418	0.844834	0.628676
443.606	0.958578	0.846816	0.632472
441.678	0.962738	0.85194	0.638249
439.749	0.965801	0.856817	0.64302
437.82	0.966249	0.858648	0.644971
435.891	0.96482	0.856939	0.644665
433.963	0.964125	0.853859	0.644148
432.034	0.965672	0.852881	0.645405
430.105	0.96835	0.855667	0.648943
428.177	0.970499	0.860714	0.653655
426.248	0.971928	0.864996	0.657779
424.319	0.973337	0.866275	0.659919
422.39	0.974987	0.864498	0.660049
420.462	0.97691	0.861756	0.659718
418.533	0.979624	0.861036	0.660779
416.604	0.982767	0.864018	0.66393
414.675	0.984844	0.869187	0.668174
412.747	0.986062	0.873449	0.67162
410.818	0.988432	0.874179	0.672392
408.889	0.99306	0.871531	0.670653
406.961	0.99803	0.868611	0.669055
405.032	1	0.868319	0.669906
403.103	1.00217	0.870665	0.6727
401.174	1.00122	0.873264	0.675037
399.246	1	0.874492	0.675859

## Sheet: Figure5
b			c
TSB	43.324		TSB	109.4	113.5	111.8
NaCl	68.485		NaCl	117.6	126.8	128.4
Ethanol	61.448		Ethanol	119.3	121.8	112.7
Glucose	86.631		Glucose	112.2	121.8	116.8
NR-MoS2 + TSB	6.286		NR-MoS2 + TSB	77	83.7	78.7
NR-MoS2 + NaCl	9.158		NR-MoS2 + NaCl	72.9	72	78.7
NR-MoS2 + Ethanol	7.252		NR-MoS2 + Ethanol	87.8	80.3	94.3
NR-MoS2 + Glucose	12.704		NR-MoS2 + Glucose	75.4	82	76.2

## Sheet: Figure6
a					b					c					d
Adhesion					Caspase-3 activity					LDH release					NO release
Control	100	98	100		Control	100	106	103		Control	100	89	83		Control	100	99	94.8
NaCl	136	127	139		NaCl	160	154	155		NaCl	102	115	124		NaCl	167.3	151.2	155.3
Ethanol	112	156	149		Ethanol	157	155	159		Ethanol	113	112	118		Ethanol	118.5	118.2	116.3
Glucose	137	168	159		Glucose	159	149	159		Glucose	120	119	129		Glucose	119.5	120.2	118.3
NR-MoS2	57	49	51		NR-MoS2	59	52	56		NR-MoS2	52	54	49		NR-MoS2	40.5	40.1	29.6
NR-MoS2 + NaCl	54	60	42		NR-MoS2 + NaCl	62	55	60		NR-MoS2 + NaCl	55	52	50		NR-MoS2 + NaCl	37.6	40.9	32.1
NR-MoS2 + Ethanol	48	61	40		NR-MoS2 + Ethanol	70	68	65		NR-MoS2 + Ethanol	48	51	47		NR-MoS2 + Ethanol	60.5	32.5	36
NR-MoS2 + Glucose	58	50	50		NR-MoS2 + Glucose	68	67	69		NR-MoS2 + Glucose	50	51	48		NR-MoS2 + Glucose	48.8	27.1	50.7
Invasion
Control	100	99	99
NaCl	102	114	120
Ethanol	120	120	108
Glucose	107	141	111
NR-MoS2	50	44	47
NR-MoS2 + NaCl	49	53	38
NR-MoS2 + Ethanol	46	49	40
NR-MoS2 + Glucose	52	44	53

## Sheet: Figure7
b					g					h
Saline	990	1000	976		Escape latency					Swimming speed
TSB	5040000	3860000	5380000		Saline	28.11	21.99	34.29		Saline	23.15	15.47	17.39
NaCl	4750000	5920000	6360000		TSB	90	90	90		TSB	10.69	7.99	5.11
Ethanol	4550000	6010000	5320000		NaCl	90	90	90		NaCl	9.38	14.98	6.27
Glucose	6060000	5180000	5110000		Ethanol	90	90	90		Ethanol	8	13.88	7.1
NR-MoS2 + TSB	53200	48000	42000		Glucose	90	90	90		Glucose	11.91	5.8	12.04
NR-MoS2 + NaCl	152000	108000	114000		NR-MoS2 + TSB	37.62	31.34	35.05		NR-MoS2 + TSB	20.08	11.09	14.58
NR-MoS2 + Ethanol	44000	34000	57000		NR-MoS2 + NaCl	49.32	36.28	41.21		NR-MoS2 + NaCl	14.8	15.74	18.96
NR-MoS2 + Glucose	98000	105000	89000		NR-MoS2 + Ethanol	40.98	41.46	53.97		NR-MoS2 + Ethanol	11.79	21.4	14.99
					NR-MoS2 + Glucose	48.8	51.65	63.95		NR-MoS2 + Glucose	13.61	14.2	19.62

## Sheet: Figure8
b					c
NR-MoS2	Tetracycline	Ciprofloxacin	Methicillin			Biofilm viability (%)
1	1	1	1		0	100	99.45	100.21
0.92	2.02	2.31	1.91		0.5	55.92	54.46	56.21
0.8	2.58	2.08	1.78		1	40.64	41.57	40.93
0.65	3.88	1.79	1.8		1.5	32.93	32.02	36.26
0.52	124	3.13	0.95		2	10.16	11.05	10.92
0.61		9.35	1.12
0.53		9.47	1.4
0.48		43.6	1.31
0.62		133	1.57
0.7			6.88
0.51			258
0.42
0.63
0.48
0.66
1.78
1.92
2.58
2.88
1.98

## Sheet: Figure9
e
QacA	%		QacA-NF-MoS2	%		QacA-NR-MoS2	%
Coil	9		Coil	9		Coil	9
β-Bridge	1		β-Bridge	0.6		Bend	7
Bend	7		Bend	6		Turn	13
Turn	12		Turn	12		α-Helix	65
α-Helix	67		α-Helix	68		3-Helix	5
3-Helix	4		3-Helix	4		5-Helix	1
			5-Helix	0.4

## Sheet: Supplementary Figure 1
a			b			c
magnetic field	Intensity		magnetic field	Intensity		magnetic field	Intensity
330.987	44		330.987	121		330.987	52
330.99	42		330.99	118		330.99	51
330.992	41		330.992	117		330.992	50
330.994	39		330.994	117		330.994	50
330.997	36		330.997	118		330.997	49
330.999	33		330.999	119		330.999	49
331.002	32		331.002	121		331.002	48
331.004	29		331.004	122		331.004	46
331.006	29		331.006	122		331.006	43
331.009	28		331.009	121		331.009	39
331.011	27		331.011	119		331.011	36
331.014	26		331.014	116		331.014	34
331.016	24		331.016	114		331.016	33
331.018	21		331.018	113		331.018	33
331.021	19		331.021	112		331.021	31
331.023	18		331.023	112		331.023	29
331.026	17		331.026	112		331.026	27
331.028	17		331.028	111		331.028	25
331.03	19		331.03	111		331.03	23
331.033	22		331.033	111		331.033	22
331.035	24		331.035	110		331.035	22
331.038	26		331.038	109		331.038	22
331.04	28		331.04	109		331.04	23
331.042	28		331.042	108		331.042	24
331.045	27		331.045	106		331.045	25
331.047	28		331.047	105		331.047	25
331.05	30		331.05	104		331.05	25
331.052	31		331.052	104		331.052	25
331.054	32		331.054	104		331.054	24
331.057	31		331.057	106		331.057	25
331.059	28		331.059	106		331.059	25
331.061	25		331.061	105		331.061	25
331.064	23		331.064	103		331.064	25
331.066	22		331.066	102		331.066	26
331.069	21		331.069	100		331.069	28
331.071	21		331.071	98		331.071	28
331.073	22		331.073	96		331.073	29
331.076	24		331.076	95		331.076	27
331.078	26		331.078	94		331.078	25
331.081	27		331.081	94		331.081	23
331.083	26		331.083	92		331.083	21
331.085	26		331.085	90		331.085	19
331.088	26		331.088	88		331.088	15
331.09	27		331.09	86		331.09	12
331.093	27		331.093	86		331.093	11
331.095	24		331.095	87		331.095	11
331.097	23		331.097	88		331.097	12
331.1	21		331.1	89		331.1	14
331.102	20		331.102	90		331.102	15
331.105	18		331.105	92		331.105	17
331.107	15		331.107	95		331.107	18
331.109	13		331.109	97		331.109	20
331.112	12		331.112	98		331.112	23
331.114	10		331.114	98		331.114	26
331.117	6		331.117	99		331.117	30
331.119	2		331.119	99		331.119	32
331.121	0		331.121	99		331.121	31
331.124	-4		331.124	100		331.124	30
331.126	-8		331.126	101		331.126	28
331.129	-10		331.129	101		331.129	29
331.131	-12		331.131	101		331.131	29
331.133	-14		331.133	100		331.133	31
331.136	-15		331.136	97		331.136	32
331.138	-16		331.138	95		331.138	34
331.141	-16		331.141	94		331.141	35
331.143	-15		331.143	93		331.143	36
331.145	-12		331.145	91		331.145	37
331.148	-11		331.148	91		331.148	38
331.15	-11		331.15	89		331.15	38
331.153	-12		331.153	88		331.153	37
331.155	-13		331.155	88		331.155	36
331.157	-14		331.157	88		331.157	34
331.16	-14		331.16	88		331.16	31
331.162	-14		331.162	89		331.162	28
331.165	-13		331.165	91		331.165	24
331.167	-11		331.167	91		331.167	20
331.169	-8		331.169	91		331.169	16
331.172	-6		331.172	91		331.172	14
331.174	-4		331.174	89		331.174	12
331.177	-2		331.177	88		331.177	12
331.179	-1		331.179	86		331.179	11
331.181	-1		331.181	85		331.181	9
331.184	-1		331.184	86		331.184	6
331.186	-3		331.186	86		331.186	5
331.189	-4		331.189	87		331.189	6
331.191	-4		331.191	88		331.191	7
331.193	-5		331.193	88		331.193	10
331.196	-7		331.196	89		331.196	11
331.198	-10		331.198	91		331.198	12
331.201	-13		331.201	94		331.201	15
331.203	-15		331.203	95		331.203	17
331.205	-17		331.205	97		331.205	18
331.208	-17		331.208	99		331.208	21
331.21	-18		331.21	102		331.21	23
331.213	-18		331.213	103		331.213	25
331.215	-20		331.215	103		331.215	26
331.217	-22		331.217	103		331.217	26
331.22	-24		331.22	103		331.22	25
331.222	-24		331.222	104		331.222	23
331.225	-24		331.225	106		331.225	22
331.227	-23		331.227	107		331.227	23
331.229	-23		331.229	109		331.229	24
331.232	-23		331.232	110		331.232	24
331.234	-22		331.234	111		331.234	23
331.237	-21		331.237	112		331.237	21
331.239	-23		331.239	113		331.239	20
331.241	-26		331.241	114		331.241	18
331.244	-28		331.244	116		331.244	15
331.246	-29		331.246	117		331.246	11
331.249	-30		331.249	119		331.249	6
331.251	-31		331.251	120		331.251	3
331.253	-32		331.253	121		331.253	1
331.256	-32		331.256	122		331.256	0
331.258	-32		331.258	123		331.258	-3
331.261	-33		331.261	122		331.261	-6
331.263	-34		331.263	121		331.263	-10
331.265	-34		331.265	118		331.265	-12
331.268	-34		331.268	117		331.268	-14
331.27	-33		331.27	116		331.27	-14
331.273	-32		331.273	115		331.273	-13
331.275	-31		331.275	113		331.275	-14
331.277	-32		331.277	113		331.277	-14
331.28	-32		331.28	113		331.28	-16
331.282	-32		331.282	113		331.282	-15
331.285	-32		331.285	113		331.285	-14
331.287	-31		331.287	112		331.287	-15
331.289	-30		331.289	113		331.289	-14
331.292	-30		331.292	112		331.292	-14
331.294	-32		331.294	111		331.294	-16
331.297	-32		331.297	112		331.297	-16
331.299	-31		331.299	114		331.299	-15
331.301	-30		331.301	115		331.301	-14
331.304	-28		331.304	116		331.304	-15
331.306	-26		331.306	118		331.306	-15
331.308	-23		331.308	120		331.308	-14
331.311	-22		331.311	121		331.311	-12
331.313	-23		331.313	122		331.313	-8
331.316	-25		331.316	123		331.316	-5
331.318	-27		331.318	125		331.318	-3
331.32	-30		331.32	125		331.32	-3
331.323	-31		331.323	125		331.323	-3
331.325	-31		331.325	125		331.325	-3
331.328	-31		331.328	123		331.328	-3
331.33	-31		331.33	120		331.33	-4
331.332	-30		331.332	117		331.332	-5
331.335	-29		331.335	113		331.335	-3
331.337	-27		331.337	110		331.337	0
331.34	-25		331.34	106		331.34	2
331.342	-23		331.342	105		331.342	6
331.344	-23		331.344	106		331.344	8
331.347	-23		331.347	107		331.347	9
331.349	-25		331.349	108		331.349	9
331.352	-24		331.352	110		331.352	9
331.354	-24		331.354	112		331.354	7
331.356	-22		331.356	115		331.356	5
331.359	-23		331.359	119		331.359	2
331.361	-23		331.361	123		331.361	0
331.364	-23		331.364	126		331.364	0
331.366	-22		331.366	128		331.366	0
331.368	-21		331.368	129		331.368	1
331.371	-20		331.371	130		331.371	0
331.373	-20		331.373	129		331.373	-1
331.376	-22		331.376	128		331.376	-3
331.378	-25		331.378	126		331.378	-4
331.38	-28		331.38	124		331.38	-6
331.383	-30		331.383	124		331.383	-5
331.385	-31		331.385	125		331.385	-3
331.388	-33		331.388	127		331.388	0
331.39	-34		331.39	130		331.39	2
331.392	-35		331.392	133		331.392	4
331.395	-36		331.395	135		331.395	6
331.397	-36		331.397	136		331.397	9
331.4	-38		331.4	137		331.4	12
331.402	-38		331.402	138		331.402	14
331.404	-39		331.404	138		331.404	14
331.407	-39		331.407	138		331.407	15
331.409	-39		331.409	139		331.409	15
331.412	-37		331.412	140		331.412	15
331.414	-37		331.414	141		331.414	12
331.416	-38		331.416	142		331.416	9
331.419	-38		331.419	142		331.419	6
331.421	-38		331.421	142		331.421	4
331.424	-37		331.424	142		331.424	3
331.426	-36		331.426	141		331.426	4
331.428	-34		331.428	140		331.428	5
331.431	-31		331.431	139		331.431	5
331.433	-28		331.433	140		331.433	4
331.436	-26		331.436	140		331.436	2
331.438	-23		331.438	141		331.438	1
331.44	-20		331.44	141		331.44	2
331.443	-17		331.443	141		331.443	2
331.445	-16		331.445	141		331.445	2
331.448	-17		331.448	140		331.448	3
331.45	-19		331.45	140		331.45	3
331.452	-22		331.452	141		331.452	0
331.455	-24		331.455	143		331.455	-2
331.457	-26		331.457	142		331.457	-2
331.46	-27		331.46	142		331.46	0
331.462	-27		331.462	140		331.462	2
331.464	-26		331.464	138		331.464	3
331.467	-27		331.467	136		331.467	6
331.469	-27		331.469	135		331.469	8
331.472	-26		331.472	134		331.472	9
331.474	-24		331.474	132		331.474	9
331.476	-22		331.476	130		331.476	7
331.479	-22		331.479	129		331.479	5
331.481	-23		331.481	128		331.481	3
331.484	-23		331.484	127		331.484	2
331.486	-25		331.486	127		331.486	2
331.488	-27		331.488	128		331.488	2
331.491	-28		331.491	129		331.491	1
331.493	-29		331.493	129		331.493	0
331.496	-30		331.496	128		331.496	-1
331.498	-31		331.498	127		331.498	-2
331.5	-32		331.5	126		331.5	-2
331.503	-33		331.503	124		331.503	-2
331.505	-34		331.505	122		331.505	-2
331.508	-34		331.508	118		331.508	-2
331.51	-33		331.51	113		331.51	-1
331.512	-31		331.512	110		331.512	-1
331.515	-27		331.515	109		331.515	-1
331.517	-24		331.517	108		331.517	-1
331.52	-21		331.52	109		331.52	-1
331.522	-19		331.522	111		331.522	-2
331.524	-18		331.524	113		331.524	-3
331.527	-18		331.527	115		331.527	-6
331.529	-19		331.529	115		331.529	-8
331.532	-18		331.532	115		331.532	-11
331.534	-17		331.534	112		331.534	-14
331.536	-16		331.536	111		331.536	-16
331.539	-16		331.539	109		331.539	-17
331.541	-15		331.541	109		331.541	-17
331.544	-15		331.544	109		331.544	-16
331.546	-14		331.546	108		331.546	-13
331.548	-11		331.548	107		331.548	-11
331.551	-10		331.551	107		331.551	-10
331.553	-11		331.553	108		331.553	-10
331.556	-12		331.556	109		331.556	-11
331.558	-13		331.558	109		331.558	-12
331.56	-14		331.56	108		331.56	-14
331.563	-12		331.563	107		331.563	-15
331.565	-11		331.565	108		331.565	-14
331.567	-10		331.567	109		331.567	-13
331.57	-10		331.57	110		331.57	-12
331.572	-10		331.572	110		331.572	-12
331.575	-11		331.575	109		331.575	-12
331.577	-11		331.577	107		331.577	-14
331.579	-12		331.579	106		331.579	-16
331.582	-12		331.582	106		331.582	-17
331.584	-10		331.584	105		331.584	-19
331.587	-8		331.587	103		331.587	-20
331.589	-6		331.589	100		331.589	-20
331.591	-4		331.591	98		331.591	-20
331.594	-1		331.594	95		331.594	-19
331.596	0		331.596	93		331.596	-17
331.599	0		331.599	89		331.599	-15
331.601	-1		331.601	85		331.601	-14
331.603	-2		331.603	82		331.603	-14
331.606	-4		331.606	81		331.606	-14
331.608	-5		331.608	79		331.608	-12
331.611	-5		331.611	77		331.611	-11
331.613	-4		331.613	75		331.613	-9
331.615	-4		331.615	73		331.615	-6
331.618	-4		331.618	72		331.618	-6
331.62	-4		331.62	71		331.62	-5
331.623	-6		331.623	71		331.623	-5
331.625	-7		331.625	73		331.625	-4
331.627	-7		331.627	74		331.627	-3
331.63	-5		331.63	73		331.63	-2
331.632	-2		331.632	72		331.632	-2
331.635	0		331.635	70		331.635	-1
331.637	2		331.637	69		331.637	0
331.639	5		331.639	67		331.639	1
331.642	8		331.642	65		331.642	3
331.644	11		331.644	65		331.644	6
331.647	13		331.647	66		331.647	8
331.649	14		331.649	67		331.649	9
331.651	14		331.651	68		331.651	9
331.654	13		331.654	67		331.654	9
331.656	11		331.656	68		331.656	9
331.659	9		331.659	69		331.659	8
331.661	8		331.661	69		331.661	6
331.663	8		331.663	70		331.663	5
331.666	9		331.666	70		331.666	5
331.668	12		331.668	71		331.668	4
331.671	14		331.671	71		331.671	2
331.673	17		331.673	72		331.673	0
331.675	18		331.675	74		331.675	-1
331.678	18		331.678	74		331.678	-1
331.68	16		331.68	74		331.68	0
331.683	14		331.683	74		331.683	1
331.685	13		331.685	74		331.685	2
331.687	13		331.687	74		331.687	3
331.69	13		331.69	74		331.69	4
331.692	13		331.692	74		331.692	4
331.695	14		331.695	74		331.695	2
331.697	14		331.697	74		331.697	2
331.699	14		331.699	75		331.699	1
331.702	14		331.702	76		331.702	0
331.704	16		331.704	77		331.704	-2
331.707	18		331.707	78		331.707	-5
331.709	19		331.709	79		331.709	-8
331.711	21		331.711	79		331.711	-9
331.714	23		331.714	80		331.714	-8
331.716	25		331.716	81		331.716	-9
331.719	26		331.719	83		331.719	-9
331.721	27		331.721	82		331.721	-9
331.723	29		331.723	80		331.723	-7
331.726	32		331.726	78		331.726	-6
331.728	35		331.728	77		331.728	-6
331.731	36		331.731	75		331.731	-6
331.733	38		331.733	72		331.733	-7
331.735	39		331.735	67		331.735	-7
331.738	40		331.738	63		331.738	-7
331.74	40		331.74	61		331.74	-7
331.743	41		331.743	62		331.743	-7
331.745	42		331.745	61		331.745	-5
331.747	42		331.747	58		331.747	-4
331.75	42		331.75	55		331.75	-1
331.752	42		331.752	53		331.752	1
331.755	41		331.755	50		331.755	2
331.757	43		331.757	49		331.757	3
331.759	45		331.759	48		331.759	2
331.762	47		331.762	47		331.762	1
331.764	49		331.764	45		331.764	-1
331.767	50		331.767	43		331.767	-4
331.769	52		331.769	40		331.769	-6
331.771	53		331.771	37		331.771	-8
331.774	54		331.774	34		331.774	-11
331.776	55		331.776	33		331.776	-15
331.779	55		331.779	32		331.779	-17
331.781	55		331.781	30		331.781	-19
331.783	57		331.783	28		331.783	-21
331.786	61		331.786	27		331.786	-21
331.788	63		331.788	26		331.788	-22
331.791	65		331.791	25		331.791	-23
331.793	67		331.793	26		331.793	-25
331.795	68		331.795	28		331.795	-26
331.798	68		331.798	30		331.798	-26
331.8	70		331.8	33		331.8	-26
331.803	70		331.803	35		331.803	-23
331.805	68		331.805	37		331.805	-21
331.807	66		331.807	38		331.807	-20
331.81	63		331.81	38		331.81	-18
331.812	62		331.812	38		331.812	-16
331.815	61		331.815	38		331.815	-15
331.817	61		331.817	38		331.817	-13
331.819	62		331.819	38		331.819	-11
331.822	63		331.822	37		331.822	-8
331.824	65		331.824	36		331.824	-6
331.827	66		331.827	35		331.827	-6
331.829	66		331.829	33		331.829	-6
331.831	65		331.831	31		331.831	-7
331.834	64		331.834	29		331.834	-7
331.836	63		331.836	28		331.836	-6
331.839	62		331.839	28		331.839	-4
331.841	62		331.841	28		331.841	-2
331.843	62		331.843	29		331.843	-1
331.846	61		331.846	30		331.846	1
331.848	60		331.848	30		331.848	0
331.85	60		331.85	31		331.85	1
331.853	61		331.853	32		331.853	2
331.855	63		331.855	35		331.855	4
331.858	66		331.858	37		331.858	7
331.86	69		331.86	36		331.86	9
331.862	71		331.862	36		331.862	9
331.865	71		331.865	36		331.865	10
331.867	71		331.867	35		331.867	10
331.87	72		331.87	33		331.87	9
331.872	71		331.872	31		331.872	8
331.874	71		331.874	30		331.874	6
331.877	73		331.877	29		331.877	2
331.879	75		331.879	27		331.879	-3
331.882	78		331.882	26		331.882	-5
331.884	80		331.884	26		331.884	-7
331.886	82		331.886	26		331.886	-8
331.889	85		331.889	25		331.889	-10
331.891	88		331.891	23		331.891	-13
331.894	91		331.894	22		331.894	-16
331.896	95		331.896	21		331.896	-18
331.898	98		331.898	20		331.898	-19
331.901	101		331.901	19		331.901	-20
331.903	104		331.903	18		331.903	-19
331.906	105		331.906	17		331.906	-19
331.908	105		331.908	17		331.908	-18
331.91	104		331.91	18		331.91	-17
331.913	103		331.913	20		331.913	-17
331.915	103		331.915	23		331.915	-17
331.918	104		331.918	25		331.918	-16
331.92	107		331.92	28		331.92	-13
331.922	109		331.922	30		331.922	-11
331.925	110		331.925	30		331.925	-10
331.927	109		331.927	29		331.927	-7
331.93	106		331.93	27		331.93	-4
331.932	102		331.932	25		331.932	1
331.934	98		331.934	24		331.934	6
331.937	94		331.937	24		331.937	10
331.939	92		331.939	23		331.939	11
331.942	92		331.942	21		331.942	10
331.944	92		331.944	20		331.944	6
331.946	93		331.946	20		331.946	2
331.949	94		331.949	22		331.949	-1
331.951	95		331.951	24		331.951	-5
331.954	93		331.954	27		331.954	-9
331.956	89		331.956	29		331.956	-13
331.958	85		331.958	30		331.958	-17
331.961	82		331.961	31		331.961	-20
331.963	79		331.963	30		331.963	-23
331.966	78		331.966	29		331.966	-25
331.968	78		331.968	28		331.968	-25
331.97	80		331.97	27		331.97	-24
331.973	82		331.973	27		331.973	-23
331.975	83		331.975	28		331.975	-22
331.978	83		331.978	31		331.978	-23
331.98	84		331.98	32		331.98	-24
331.982	84		331.982	33		331.982	-25
331.985	85		331.985	33		331.985	-27
331.987	85		331.987	34		331.987	-29
331.99	86		331.99	33		331.99	-30
331.992	85		331.992	31		331.992	-30
331.994	85		331.994	28		331.994	-30
331.997	85		331.997	28		331.997	-28
331.999	86		331.999	29		331.999	-27
332.002	86		332.002	29		332.002	-26
332.004	85		332.004	31		332.004	-26
332.006	83		332.006	34		332.006	-24
332.009	82		332.009	37		332.009	-23
332.011	82		332.011	39		332.011	-21
332.014	82		332.014	39		332.014	-19
332.016	82		332.016	39		332.016	-17
332.018	81		332.018	39		332.018	-15
332.021	80		332.021	42		332.021	-15
332.023	78		332.023	45		332.023	-15
332.026	77		332.026	48		332.026	-14
332.028	79		332.028	51		332.028	-13
332.03	83		332.03	54		332.03	-10
332.033	84		332.033	58		332.033	-7
332.035	84		332.035	60		332.035	-5
332.038	83		332.038	63		332.038	-3
332.04	82		332.04	67		332.04	-4
332.042	81		332.042	70		332.042	-4
332.045	80		332.045	70		332.045	-6
332.047	80		332.047	70		332.047	-8
332.05	79		332.05	71		332.05	-10
332.052	79		332.052	70		332.052	-11
332.054	80		332.054	68		332.054	-11
332.057	82		332.057	66		332.057	-11
332.059	85		332.059	64		332.059	-10
332.062	87		332.062	62		332.062	-9
332.064	88		332.064	62		332.064	-9
332.066	88		332.066	63		332.066	-9
332.069	88		332.069	63		332.069	-10
332.071	88		332.071	63		332.071	-11
332.074	88		332.074	63		332.074	-13
332.076	89		332.076	63		332.076	-15
332.078	88		332.078	63		332.078	-15
332.081	87		332.081	64		332.081	-14
332.083	85		332.083	65		332.083	-11
332.086	83		332.086	65		332.086	-7
332.088	81		332.088	65		332.088	-3
332.09	79		332.09	65		332.09	-2
332.093	78		332.093	63		332.093	0
332.095	76		332.095	61		332.095	1
332.098	75		332.098	61		332.098	1
332.1	73		332.1	60		332.1	2
332.102	73		332.102	60		332.102	5
332.105	74		332.105	60		332.105	7
332.107	75		332.107	60		332.107	8
332.11	75		332.11	61		332.11	7
332.112	76		332.112	64		332.112	4
332.114	77		332.114	67		332.114	2
332.117	77		332.117	70		332.117	0
332.119	78		332.119	72		332.119	-1
332.121	79		332.121	74		332.121	0
332.124	79		332.124	74		332.124	2
332.126	79		332.126	73		332.126	1
332.129	79		332.129	73		332.129	1
332.131	80		332.131	73		332.131	0
332.133	81		332.133	75		332.133	0
332.136	83		332.136	75		332.136	1
332.138	83		332.138	76		332.138	2
332.141	83		332.141	75		332.141	3
332.143	83		332.143	76		332.143	4
332.145	81		332.145	76		332.145	6
332.148	80		332.148	77		332.148	8
332.15	79		332.15	76		332.15	9
332.153	77		332.153	76		332.153	9
332.155	76		332.155	76		332.155	7
332.157	75		332.157	77		332.157	6
332.16	75		332.16	78		332.16	4
332.162	76		332.162	78		332.162	3
332.165	78		332.165	80		332.165	2
332.167	81		332.167	81		332.167	2
332.169	83		332.169	81		332.169	2
332.172	85		332.172	81		332.172	2
332.174	87		332.174	82		332.174	4
332.177	89		332.177	83		332.177	7
332.179	90		332.179	84		332.179	9
332.181	91		332.181	84		332.181	11
332.184	93		332.184	85		332.184	12
332.186	94		332.186	84		332.186	12
332.189	94		332.189	84		332.189	11
332.191	94		332.191	83		332.191	10
332.193	93		332.193	80		332.193	10
332.196	92		332.196	76		332.196	9
332.198	90		332.198	73		332.198	8
332.201	89		332.201	71		332.201	9
332.203	89		332.203	69		332.203	8
332.205	89		332.205	68		332.205	7
332.208	88		332.208	68		332.208	6
332.21	90		332.21	69		332.21	5
332.213	92		332.213	69		332.213	3
332.215	94		332.215	70		332.215	1
332.217	96		332.217	71		332.217	0
332.22	97		332.22	72		332.22	-3
332.222	98		332.222	73		332.222	-4
332.225	100		332.225	73		332.225	-5
332.227	103		332.227	73		332.227	-4
332.229	105		332.229	71		332.229	-3
332.232	106		332.232	69		332.232	-1
332.234	106		332.234	67		332.234	-1
332.237	106		332.237	66		332.237	-1
332.239	105		332.239	65		332.239	0
332.241	105		332.241	64		332.241	1
332.244	104		332.244	65		332.244	3
332.246	103		332.246	67		332.246	5
332.249	102		332.249	68		332.249	8
332.251	101		332.251	70		332.251	10
332.253	101		332.253	72		332.253	11
332.256	102		332.256	74		332.256	12
332.258	102		332.258	74		332.258	12
332.261	103		332.261	73		332.261	11
332.263	103		332.263	73		332.263	11
332.265	105		332.265	73		332.265	14
332.268	107		332.268	73		332.268	19
332.27	109		332.27	73		332.27	22
332.273	111		332.273	74		332.273	25
332.275	113		332.275	75		332.275	28
332.277	113		332.277	75		332.277	29
332.28	114		332.28	77		332.28	29
332.282	115		332.282	77		332.282	28
332.285	115		332.285	78		332.285	29
332.287	115		332.287	79		332.287	29
332.289	115		332.289	80		332.289	29
332.292	115		332.292	82		332.292	31
332.294	114		332.294	83		332.294	31
332.297	114		332.297	83		332.297	30
332.299	114		332.299	83		332.299	30
332.301	115		332.301	82		332.301	31
332.304	116		332.304	82		332.304	31
332.306	117		332.306	81		332.306	29
332.309	117		332.309	80		332.309	27
332.311	117		332.311	79		332.311	26
332.313	116		332.313	80		332.313	27
332.316	116		332.316	79		332.316	28
332.318	115		332.318	77		332.318	29
332.321	114		332.321	77		332.321	32
332.323	112		332.323	78		332.323	35
332.325	111		332.325	78		332.325	39
332.328	110		332.328	80		332.328	43
332.33	111		332.33	80		332.33	45
332.333	113		332.333	79		332.333	46
332.335	116		332.335	79		332.335	45
332.337	119		332.337	82		332.337	44
332.34	122		332.34	86		332.34	42
332.342	125		332.342	87		332.342	39
332.345	128		332.345	88		332.345	35
332.347	130		332.347	87		332.347	32
332.349	132		332.349	86		332.349	29
332.352	131		332.352	85		332.352	26
332.354	128		332.354	84		332.354	24
332.357	125		332.357	84		332.357	22
332.359	122		332.359	83		332.359	22
332.361	120		332.361	82		332.361	21
332.364	119		332.364	80		332.364	20
332.366	118		332.366	79		332.366	19
332.368	117		332.368	77		332.368	19
332.371	116		332.371	74		332.371	18
332.373	114		332.373	71		332.373	18
332.376	113		332.376	70		332.376	20
332.378	111		332.378	67		332.378	24
332.38	110		332.38	63		332.38	27
332.383	111		332.383	58		332.383	30
332.385	111		332.385	54		332.385	32
332.388	112		332.388	51		332.388	32
332.39	113		332.39	49		332.39	32
332.392	114		332.392	49		332.392	31
332.395	117		332.395	50		332.395	29
332.397	120		332.397	51		332.397	27
332.4	122		332.4	52		332.4	25
332.402	122		332.402	52		332.402	25
332.404	123		332.404	52		332.404	25
332.407	125		332.407	53		332.407	25
332.409	126		332.409	53		332.409	24
332.412	128		332.412	52		332.412	23
332.414	131		332.414	53		332.414	24
332.416	132		332.416	55		332.416	27
332.419	131		332.419	58		332.419	31
332.421	129		332.421	61		332.421	34
332.424	125		332.424	63		332.424	37
332.426	121		332.426	64		332.426	39
332.428	117		332.428	63		332.428	40
332.431	114		332.431	61		332.431	39
332.433	111		332.433	60		332.433	38
332.436	109		332.436	58		332.436	37
332.438	108		332.438	56		332.438	36
332.44	107		332.44	54		332.44	36
332.443	106		332.443	52		332.443	38
332.445	105		332.445	52		332.445	40
332.448	103		332.448	53		332.448	40
332.45	102		332.45	54		332.45	43
332.452	100		332.452	55		332.452	47
332.455	99		332.455	55		332.455	51
332.457	99		332.457	55		332.457	55
332.46	101		332.46	56		332.46	57
332.462	103		332.462	56		332.462	58
332.464	105		332.464	55		332.464	58
332.467	107		332.467	54		332.467	55
332.469	109		332.469	53		332.469	53
332.472	110		332.472	51		332.472	54
332.474	113		332.474	49		332.474	55
332.476	114		332.476	49		332.476	58
332.479	114		332.479	49		332.479	61
332.481	112		332.481	49		332.481	64
332.484	109		332.484	48		332.484	66
332.486	106		332.486	48		332.486	66
332.488	105		332.488	50		332.488	66
332.491	105		332.491	51		332.491	66
332.493	105		332.493	52		332.493	67
332.496	105		332.496	53		332.496	69
332.498	105		332.498	55		332.498	69
332.5	104		332.5	57		332.5	69
332.503	104		332.503	59		332.503	66
332.505	104		332.505	62		332.505	64
332.508	102		332.508	66		332.508	62
332.51	101		332.51	69		332.51	60
332.512	100		332.512	73		332.512	58
332.515	101		332.515	75		332.515	58
332.517	101		332.517	75		332.517	58
332.52	102		332.52	75		332.52	59
332.522	103		332.522	75		332.522	61
332.524	102		332.524	77		332.524	64
332.527	103		332.527	80		332.527	65
332.529	105		332.529	83		332.529	66
332.532	108		332.532	87		332.532	68
332.534	109		332.534	88		332.534	69
332.536	110		332.536	88		332.536	72
332.539	109		332.539	86		332.539	74
332.541	108		332.541	85		332.541	77
332.544	107		332.544	85		332.544	77
332.546	108		332.546	83		332.546	74
332.548	110		332.548	82		332.548	73
332.551	110		332.551	81		332.551	71
332.553	109		332.553	80		332.553	70
332.556	108		332.556	80		332.556	70
332.558	106		332.558	80		332.558	72
332.56	103		332.56	81		332.56	74
332.563	101		332.563	83		332.563	77
332.565	99		332.565	85		332.565	79
332.568	97		332.568	87		332.568	80
332.57	94		332.57	88		332.57	82
332.572	91		332.572	88		332.572	83
332.575	88		332.575	87		332.575	87
332.577	87		332.577	84		332.577	91
332.58	88		332.58	82		332.58	96
332.582	89		332.582	81		332.582	99
332.584	89		332.584	80		332.584	102
332.587	89		332.587	80		332.587	103
332.589	88		332.589	79		332.589	104
332.592	87		332.592	79		332.592	103
332.594	86		332.594	80		332.594	101
332.596	85		332.596	82		332.596	98
332.599	84		332.599	84		332.599	97
332.601	84		332.601	85		332.601	96
332.604	84		332.604	86		332.604	95
332.606	85		332.606	87		332.606	95
332.608	87		332.608	89		332.608	96
332.611	88		332.611	90		332.611	95
332.613	90		332.613	91		332.613	92
332.616	92		332.616	94		332.616	90
332.618	94		332.618	96		332.618	88
332.62	96		332.62	98		332.62	86
332.623	98		332.623	98		332.623	85
332.625	99		332.625	99		332.625	84
332.627	100		332.627	99		332.627	83
332.63	102		332.63	98		332.63	82
332.632	104		332.632	96		332.632	81
332.635	105		332.635	93		332.635	79
332.637	106		332.637	92		332.637	75
332.639	107		332.639	92		332.639	72
332.642	106		332.642	92		332.642	69
332.644	105		332.644	93		332.644	68
332.647	104		332.647	93		332.647	67
332.649	104		332.649	91		332.649	69
332.651	104		332.651	91		332.651	72
332.654	104		332.654	90		332.654	76
332.656	104		332.656	90		332.656	81
332.659	105		332.659	92		332.659	85
332.661	104		332.661	92		332.661	87
332.663	103		332.663	91		332.663	87
332.666	102		332.666	89		332.666	88
332.668	103		332.668	87		332.668	89
332.671	104		332.671	85		332.671	89
332.673	104		332.673	82		332.673	87
332.675	102		332.675	78		332.675	86
332.678	98		332.678	78		332.678	86
332.68	94		332.68	78		332.68	88
332.683	91		332.683	79		332.683	88
332.685	90		332.685	80		332.685	88
332.687	90		332.687	82		332.687	88
332.69	92		332.69	84		332.69	87
332.692	94		332.692	86		332.692	87
332.695	95		332.695	89		332.695	87
332.697	96		332.697	93		332.697	86
332.699	96		332.699	97		332.699	88
332.702	95		332.702	101		332.702	90
332.704	94		332.704	104		332.704	93
332.707	95		332.707	106		332.707	96
332.709	96		332.709	106		332.709	99
332.711	97		332.711	108		332.711	103
332.714	97		332.714	110		332.714	105
332.716	97		332.716	113		332.716	106
332.719	97		332.719	116		332.719	106
332.721	96		332.721	119		332.721	105
332.723	96		332.723	122		332.723	106
332.726	97		332.726	123		332.726	107
332.728	97		332.728	125		332.728	108
332.731	97		332.731	126		332.731	109
332.733	96		332.733	128		332.733	108
332.735	96		332.735	129		332.735	108
332.738	95		332.738	130		332.738	107
332.74	94		332.74	131		332.74	106
332.743	94		332.743	132		332.743	104
332.745	94		332.745	132		332.745	103
332.747	94		332.747	132		332.747	102
332.75	95		332.75	131		332.75	101
332.752	94		332.752	131		332.752	101
332.755	93		332.755	132		332.755	98
332.757	90		332.757	132		332.757	95
332.759	88		332.759	130		332.759	93
332.762	86		332.762	131		332.762	91
332.764	85		332.764	133		332.764	90
332.767	85		332.767	136		332.767	90
332.769	86		332.769	138		332.769	90
332.771	87		332.771	139		332.771	90
332.774	88		332.774	140		332.774	91
332.776	90		332.776	141		332.776	92
332.779	92		332.779	141		332.779	93
332.781	95		332.781	140		332.781	95
332.783	97		332.783	140		332.783	97
332.786	98		332.786	140		332.786	97
332.788	98		332.788	142		332.788	99
332.791	97		332.791	143		332.791	102
332.793	94		332.793	146		332.793	104
332.795	91		332.795	147		332.795	104
332.798	90		332.798	149		332.798	106
332.8	90		332.8	151		332.8	109
332.803	89		332.803	151		332.803	113
332.805	90		332.805	151		332.805	117
332.807	93		332.807	151		332.807	121
332.81	96		332.81	153		332.81	124
332.812	100		332.812	154		332.812	127
332.815	103		332.815	155		332.815	131
332.817	104		332.817	156		332.817	133
332.819	106		332.819	157		332.819	133
332.822	108		332.822	159		332.822	133
332.824	110		332.824	160		332.824	133
332.827	111		332.827	162		332.827	132
332.829	112		332.829	163		332.829	131
332.831	113		332.831	164		332.831	131
332.834	115		332.834	164		332.834	130
332.836	117		332.836	164		332.836	130
332.839	118		332.839	165		332.839	131
332.841	120		332.841	167		332.841	132
332.843	122		332.843	166		332.843	134
332.846	124		332.846	166		332.846	136
332.848	125		332.848	166		332.848	137
332.851	127		332.851	167		332.851	138
332.853	130		332.853	169		332.853	137
332.855	131		332.855	169		332.855	137
332.858	131		332.858	169		332.858	136
332.86	131		332.86	169		332.86	135
332.863	130		332.863	170		332.863	133
332.865	130		332.865	170		332.865	132
332.867	129		332.867	170		332.867	130
332.87	128		332.87	170		332.87	129
332.872	127		332.872	171		332.872	127
332.875	126		332.875	171		332.875	126
332.877	125		332.877	172		332.877	125
332.879	125		332.879	173		332.879	125
332.882	124		332.882	173		332.882	128
332.884	124		332.884	174		332.884	130
332.887	124		332.887	176		332.887	134
332.889	125		332.889	177		332.889	136
332.891	127		332.891	177		332.891	139
332.894	127		332.894	178		332.894	141
332.896	127		332.896	178		332.896	144
332.899	126		332.899	178		332.899	148
332.901	125		332.901	179		332.901	150
332.903	122		332.903	180		332.903	151
332.906	120		332.906	182		332.906	153
332.908	119		332.908	183		332.908	155
332.91	119		332.91	183		332.91	155
332.913	119		332.913	183		332.913	154
332.915	120		332.915	184		332.915	153
332.918	120		332.918	186		332.918	154
332.92	120		332.92	187		332.92	154
332.922	120		332.922	188		332.922	154
332.925	121		332.925	189		332.925	154
332.927	123		332.927	190		332.927	152
332.93	126		332.93	190		332.93	151
332.932	130		332.932	190		332.932	150
332.934	133		332.934	190		332.934	148
332.937	137		332.937	191		332.937	147
332.939	141		332.939	193		332.939	148
332.942	145		332.942	195		332.942	147
332.944	149		332.944	198		332.944	147
332.946	150		332.946	201		332.946	149
332.949	149		332.949	205		332.949	151
332.951	149		332.951	207		332.951	152
332.954	148		332.954	210		332.954	155
332.956	146		332.956	212		332.956	157
332.958	144		332.958	213		332.958	159
332.961	144		332.961	212		332.961	161
332.963	145		332.963	210		332.963	163
332.966	145		332.966	209		332.966	164
332.968	145		332.968	207		332.968	165
332.97	145		332.97	206		332.97	166
332.973	144		332.973	207		332.973	167
332.975	145		332.975	207		332.975	167
332.978	147		332.978	206		332.978	168
332.98	150		332.98	206		332.98	168
332.982	154		332.982	206		332.982	170
332.985	157		332.985	206		332.985	171
332.987	160		332.987	205		332.987	172
332.99	161		332.99	206		332.99	173
332.992	162		332.992	207		332.992	173
332.994	164		332.994	208		332.994	172
332.997	166		332.997	208		332.997	172
332.999	168		332.999	209		332.999	172
333.002	170		333.002	210		333.002	173
333.004	170		333.004	211		333.004	173
333.006	172		333.006	213		333.006	173
333.009	173		333.009	214		333.009	173
333.011	173		333.011	214		333.011	172
333.014	171		333.014	213		333.014	173
333.016	171		333.016	212		333.016	174
333.018	172		333.018	212		333.018	176
333.021	172		333.021	212		333.021	178
333.023	174		333.023	212		333.023	180
333.026	176		333.026	214		333.026	183
333.028	177		333.028	215		333.028	185
333.03	178		333.03	216		333.03	187
333.033	181		333.033	215		333.033	191
333.035	182		333.035	215		333.035	194
333.038	185		333.038	213		333.038	197
333.04	186		333.04	214		333.04	199
333.042	188		333.042	215		333.042	200
333.045	191		333.045	217		333.045	201
333.047	194		333.047	218		333.047	202
333.05	195		333.05	220		333.05	203
333.052	196		333.052	220		333.052	204
333.054	196		333.054	220		333.054	204
333.057	198		333.057	221		333.057	204
333.059	197		333.059	222		333.059	205
333.062	197		333.062	222		333.062	208
333.064	196		333.064	222		333.064	211
333.066	194		333.066	223		333.066	214
333.069	193		333.069	224		333.069	216
333.071	191		333.071	223		333.071	219
333.074	190		333.074	222		333.074	221
333.076	190		333.076	221		333.076	221
333.078	191		333.078	220		333.078	222
333.081	193		333.081	219		333.081	223
333.083	194		333.083	219		333.083	225
333.086	195		333.086	220		333.086	226
333.088	196		333.088	220		333.088	228
333.09	197		333.09	219		333.09	229
333.093	199		333.093	218		333.093	229
333.095	201		333.095	217		333.095	230
333.098	202		333.098	218		333.098	229
333.1	203		333.1	220		333.1	228
333.102	205		333.102	221		333.102	228
333.105	208		333.105	222		333.105	228
333.107	210		333.107	222		333.107	229
333.11	211		333.11	221		333.11	230
333.112	212		333.112	221		333.112	231
333.114	215		333.114	220		333.114	231
333.117	218		333.117	221		333.117	230
333.119	221		333.119	221		333.119	229
333.122	222		333.122	222		333.122	227
333.124	224		333.124	222		333.124	226
333.126	226		333.126	224		333.126	226
333.129	227		333.129	226		333.129	226
333.131	228		333.131	229		333.131	226
333.134	228		333.134	231		333.134	226
333.136	227		333.136	234		333.136	226
333.138	228		333.138	236		333.138	227
333.141	230		333.141	238		333.141	226
333.143	232		333.143	240		333.143	226
333.146	234		333.146	241		333.146	225
333.148	234		333.148	243		333.148	223
333.15	233		333.15	246		333.15	223
333.153	232		333.153	247		333.153	221
333.155	231		333.155	248		333.155	219
333.158	229		333.158	248		333.158	218
333.16	229		333.16	247		333.16	218
333.162	229		333.162	246		333.162	218
333.165	228		333.165	246		333.165	220
333.167	226		333.167	247		333.167	221
333.169	223		333.169	247		333.169	221
333.172	221		333.172	248		333.172	221
333.174	219		333.174	249		333.174	220
333.177	217		333.177	250		333.177	220
333.179	213		333.179	251		333.179	218
333.181	212		333.181	251		333.181	216
333.184	211		333.184	252		333.184	214
333.186	210		333.186	252		333.186	213
333.189	208		333.189	250		333.189	211
333.191	205		333.191	249		333.191	210
333.193	203		333.193	248		333.193	210
333.196	202		333.196	247		333.196	211
333.198	200		333.198	246		333.198	209
333.201	199		333.201	246		333.201	207
333.203	197		333.203	246		333.203	204
333.205	194		333.205	245		333.205	202
333.208	190		333.208	245		333.208	199
333.21	186		333.21	245		333.21	197
333.213	183		333.213	246		333.213	196
333.215	181		333.215	246		333.215	193
333.217	179		333.217	247		333.217	191
333.22	177		333.22	248		333.22	187
333.222	174		333.222	248		333.222	185
333.225	172		333.225	249		333.225	183
333.227	169		333.227	248		333.227	181
333.229	168		333.229	247		333.229	180
333.232	167		333.232	247		333.232	179
333.234	166		333.234	247		333.234	179
333.237	164		333.237	246		333.237	179
333.239	164		333.239	244		333.239	179
333.241	163		333.241	243		333.241	179
333.244	162		333.244	242		333.244	180
333.246	162		333.246	242		333.246	182
333.249	162		333.249	241		333.249	184
333.251	163		333.251	239		333.251	186
333.253	163		333.253	239		333.253	186
333.256	161		333.256	239		333.256	185
333.258	159		333.258	239		333.258	184
333.261	158		333.261	239		333.261	181
333.263	158		333.263	239		333.263	178
333.265	159		333.265	239		333.265	175
333.268	160		333.268	238		333.268	173
333.27	161		333.27	237		333.27	172
333.273	162		333.273	237		333.273	172
333.275	160		333.275	237		333.275	172
333.277	158		333.277	237		333.277	173
333.28	154		333.28	236		333.28	173
333.282	151		333.282	235		333.282	172
333.285	149		333.285	234		333.285	172
333.287	149		333.287	233		333.287	173
333.289	149		333.289	234		333.289	175
333.292	148		333.292	234		333.292	178
333.294	147		333.294	235		333.294	181
333.297	147		333.297	235		333.297	184
333.299	145		333.299	234		333.299	187
333.301	142		333.301	233		333.301	190
333.304	139		333.304	232		333.304	191
333.306	135		333.306	230		333.306	192
333.309	133		333.309	230		333.309	194
333.311	131		333.311	232		333.311	196
333.313	129		333.313	234		333.313	199
333.316	126		333.316	235		333.316	201
333.318	123		333.318	236		333.318	204
333.321	121		333.321	237		333.321	208
333.323	118		333.323	237		333.323	211
333.325	116		333.325	235		333.325	212
333.328	114		333.328	235		333.328	214
333.33	112		333.33	237		333.33	215
333.333	111		333.333	239		333.333	219
333.335	110		333.335	242		333.335	225
333.337	111		333.337	245		333.337	231
333.34	113		333.34	250		333.34	238
333.342	114		333.342	256		333.342	246
333.345	116		333.345	261		333.345	256
333.347	119		333.347	264		333.347	268
333.349	120		333.349	267		333.349	281
333.352	120		333.352	270		333.352	294
333.354	121		333.354	275		333.354	308
333.357	122		333.357	281		333.357	324
333.359	122		333.359	288		333.359	341
333.361	121		333.361	295		333.361	360
333.364	120		333.364	305		333.364	381
333.366	119		333.366	315		333.366	403
333.369	118		333.369	327		333.369	427
333.371	117		333.371	339		333.371	453
333.373	116		333.373	353		333.373	479
333.376	116		333.376	367		333.376	509
333.378	117		333.378	381		333.378	544
333.381	117		333.381	399		333.381	581
333.383	118		333.383	418		333.383	621
333.385	117		333.385	438		333.385	664
333.388	116		333.388	458		333.388	710
333.39	115		333.39	479		333.39	758
333.393	115		333.393	504		333.393	808
333.395	115		333.395	529		333.395	861
333.397	115		333.397	555		333.397	918
333.4	115		333.4	585		333.4	979
333.402	115		333.402	617		333.402	1045
333.405	115		333.405	651		333.405	1116
333.407	114		333.407	687		333.407	1191
333.409	113		333.409	726		333.409	1271
333.412	111		333.412	768		333.412	1353
333.414	109		333.414	812		333.414	1440
333.416	108		333.416	857		333.416	1531
333.419	106		333.419	905		333.419	1627
333.421	106		333.421	957		333.421	1728
333.424	104		333.424	1012		333.424	1832
333.426	102		333.426	1068		333.426	1939
333.428	100		333.428	1126		333.428	2049
333.431	100		333.431	1188		333.431	2163
333.433	100		333.433	1250		333.433	2280
333.436	101		333.436	1314		333.436	2400
333.438	101		333.438	1381		333.438	2523
333.44	101		333.44	1449		333.44	2650
333.443	101		333.443	1517		333.443	2781
333.445	100		333.445	1587		333.445	2914
333.448	101		333.448	1659		333.448	3046
333.45	101		333.45	1733		333.45	3178
333.452	104		333.452	1809		333.452	3312
333.455	107		333.455	1887		333.455	3446
333.457	109		333.457	1964		333.457	3580
333.46	110		333.46	2041		333.46	3714
333.462	109		333.462	2116		333.462	3848
333.464	108		333.464	2192		333.464	3980
333.467	106		333.467	2268		333.467	4108
333.469	105		333.469	2342		333.469	4231
333.472	103		333.472	2415		333.472	4350
333.474	102		333.474	2485		333.474	4467
333.476	102		333.476	2554		333.476	4580
333.479	104		333.479	2621		333.479	4688
333.481	108		333.481	2688		333.481	4790
333.484	111		333.484	2752		333.484	4887
333.486	114		333.486	2813		333.486	4980
333.488	115		333.488	2872		333.488	5069
333.491	116		333.491	2927		333.491	5152
333.493	117		333.493	2979		333.493	5230
333.496	119		333.496	3027		333.496	5301
333.498	120		333.498	3070		333.498	5366
333.5	122		333.5	3107		333.5	5424
333.503	125		333.503	3139		333.503	5473
333.505	127		333.505	3167		333.505	5515
333.508	128		333.508	3191		333.508	5550
333.51	130		333.51	3212		333.51	5576
333.512	131		333.512	3228		333.512	5595
333.515	133		333.515	3239		333.515	5603
333.517	135		333.517	3248		333.517	5604
333.52	136		333.52	3256		333.52	5595
333.522	137		333.522	3260		333.522	5579
333.524	140		333.524	3258		333.524	5556
333.527	143		333.527	3250		333.527	5524
333.529	146		333.529	3235		333.529	5483
333.532	150		333.532	3215		333.532	5430
333.534	151		333.534	3189		333.534	5370
333.536	152		333.536	3157		333.536	5299
333.539	152		333.539	3122		333.539	5219
333.541	153		333.541	3082		333.541	5131
333.544	156		333.544	3036		333.544	5034
333.546	159		333.546	2986		333.546	4929
333.548	162		333.548	2932		333.548	4818
333.551	163		333.551	2873		333.551	4701
333.553	162		333.553	2811		333.553	4577
333.556	160		333.556	2745		333.556	4444
333.558	159		333.558	2675		333.558	4305
333.56	158		333.56	2601		333.56	4160
333.563	159		333.563	2524		333.563	4010
333.565	160		333.565	2443		333.565	3854
333.568	162		333.568	2357		333.568	3690
333.57	164		333.57	2268		333.57	3518
333.572	166		333.572	2175		333.572	3339
333.575	169		333.575	2078		333.575	3156
333.577	172		333.577	1977		333.577	2968
333.58	173		333.58	1873		333.58	2776
333.582	174		333.582	1767		333.582	2579
333.584	175		333.584	1658		333.584	2381
333.587	177		333.587	1547		333.587	2181
333.589	179		333.589	1436		333.589	1979
333.592	181		333.592	1322		333.592	1775
333.594	185		333.594	1208		333.594	1570
333.596	190		333.596	1092		333.596	1363
333.599	194		333.599	975		333.599	1156
333.601	199		333.601	858		333.601	947
333.604	203		333.604	740		333.604	736
333.606	207		333.606	619		333.606	524
333.608	210		333.608	498		333.608	312
333.611	212		333.611	377		333.611	101
333.613	213		333.613	255		333.613	-110
333.616	213		333.616	135		333.616	-318
333.618	212		333.618	17		333.618	-523
333.62	210		333.62	-100		333.62	-726
333.623	209		333.623	-214		333.623	-926
333.625	206		333.625	-328		333.625	-1124
333.628	203		333.628	-440		333.628	-1320
333.63	200		333.63	-552		333.63	-1512
333.632	196		333.632	-665		333.632	-1701
333.635	192		333.635	-776		333.635	-1888
333.637	189		333.637	-885		333.637	-2072
333.64	188		333.64	-994		333.64	-2251
333.642	187		333.642	-1102		333.642	-2426
333.644	188		333.644	-1208		333.644	-2597
333.647	188		333.647	-1311		333.647	-2763
333.649	187		333.649	-1411		333.649	-2923
333.652	187		333.652	-1508		333.652	-3080
333.654	185		333.654	-1603		333.654	-3231
333.656	184		333.656	-1693		333.656	-3378
333.659	183		333.659	-1779		333.659	-3521
333.661	182		333.661	-1859		333.661	-3659
333.664	180		333.664	-1935		333.664	-3791
333.666	180		333.666	-2006		333.666	-3916
333.668	175		333.668	-2074		333.668	-4033
333.671	170		333.671	-2135		333.671	-4143
333.673	164		333.673	-2193		333.673	-4246
333.676	160		333.676	-2246		333.676	-4341
333.678	154		333.678	-2296		333.678	-4430
333.68	150		333.68	-2343		333.68	-4512
333.683	146		333.683	-2386		333.683	-4587
333.685	146		333.685	-2425		333.685	-4654
333.688	147		333.688	-2461		333.688	-4712
333.69	150		333.69	-2492		333.69	-4761
333.692	151		333.692	-2518		333.692	-4801
333.695	152		333.695	-2540		333.695	-4831
333.697	150		333.697	-2560		333.697	-4853
333.699	146		333.699	-2576		333.699	-4868
333.702	141		333.702	-2589		333.702	-4876
333.704	136		333.704	-2596		333.704	-4877
333.707	132		333.707	-2599		333.707	-4870
333.709	126		333.709	-2600		333.709	-4856
333.711	121		333.711	-2594		333.711	-4835
333.714	117		333.714	-2582		333.714	-4808
333.716	114		333.716	-2567		333.716	-4777
333.719	112		333.719	-2549		333.719	-4738
333.721	110		333.721	-2528		333.721	-4690
333.723	109		333.723	-2503		333.723	-4635
333.726	106		333.726	-2476		333.726	-4575
333.728	103		333.728	-2444		333.728	-4508
333.731	99		333.731	-2409		333.731	-4437
333.733	96		333.733	-2371		333.733	-4361
333.735	93		333.735	-2328		333.735	-4280
333.738	90		333.738	-2282		333.738	-4195
333.74	89		333.74	-2233		333.74	-4105
333.743	86		333.743	-2183		333.743	-4013
333.745	83		333.745	-2133		333.745	-3918
333.747	80		333.747	-2084		333.747	-3821
333.75	77		333.75	-2034		333.75	-3722
333.752	74		333.752	-1981		333.752	-3619
333.755	72		333.755	-1928		333.755	-3515
333.757	69		333.757	-1872		333.757	-3409
333.759	65		333.759	-1814		333.759	-3303
333.762	60		333.762	-1753		333.762	-3194
333.764	56		333.764	-1691		333.764	-3085
333.767	53		333.767	-1629		333.767	-2975
333.769	50		333.769	-1566		333.769	-2864
333.771	48		333.771	-1502		333.771	-2753
333.774	44		333.774	-1437		333.774	-2643
333.776	37		333.776	-1372		333.776	-2532
333.779	31		333.779	-1307		333.779	-2422
333.781	25		333.781	-1245		333.781	-2313
333.783	19		333.783	-1185		333.783	-2206
333.786	13		333.786	-1125		333.786	-2101
333.788	8		333.788	-1066		333.788	-1998
333.791	5		333.791	-1008		333.791	-1897
333.793	1		333.793	-952		333.793	-1798
333.795	-2		333.795	-898		333.795	-1702
333.798	-6		333.798	-845		333.798	-1611
333.8	-9		333.8	-793		333.8	-1522
333.803	-11		333.803	-743		333.803	-1437
333.805	-13		333.805	-695		333.805	-1354
333.807	-15		333.807	-647		333.807	-1274
333.81	-18		333.81	-599		333.81	-1196
333.812	-20		333.812	-552		333.812	-1121
333.815	-21		333.815	-508		333.815	-1050
333.817	-21		333.817	-463		333.817	-982
333.819	-20		333.819	-421		333.819	-919
333.822	-20		333.822	-382		333.822	-859
333.824	-21		333.824	-346		333.824	-802
333.827	-20		333.827	-313		333.827	-747
333.829	-19		333.829	-282		333.829	-696
333.831	-18		333.831	-255		333.831	-647
333.834	-19		333.834	-229		333.834	-601
333.836	-19		333.836	-205		333.836	-559
333.839	-19		333.839	-183		333.839	-520
333.841	-18		333.841	-162		333.841	-482
333.843	-16		333.843	-144		333.843	-446
333.846	-15		333.846	-128		333.846	-413
333.848	-15		333.848	-112		333.848	-383
333.851	-14		333.851	-95		333.851	-355
333.853	-12		333.853	-79		333.853	-331
333.855	-10		333.855	-64		333.855	-307
333.858	-8		333.858	-52		333.858	-285
333.86	-6		333.86	-39		333.86	-266
333.863	-5		333.863	-26		333.863	-248
333.865	-4		333.865	-15		333.865	-233
333.867	-4		333.867	-3		333.867	-219
333.87	-3		333.87	6		333.87	-206
333.872	-3		333.872	17		333.872	-194
333.875	-2		333.875	25		333.875	-184
333.877	1		333.877	32		333.877	-173
333.879	3		333.879	36		333.879	-163
333.882	6		333.882	40		333.882	-155
333.884	9		333.884	45		333.884	-147
333.887	10		333.887	50		333.887	-141
333.889	11		333.889	55		333.889	-135
333.891	11		333.891	59		333.891	-130
333.894	10		333.894	63		333.894	-125
333.896	8		333.896	67		333.896	-119
333.899	6		333.899	71		333.899	-113
333.901	6		333.901	77		333.901	-108
333.903	7		333.903	83		333.903	-103
333.906	9		333.906	89		333.906	-98
333.908	12		333.908	93		333.908	-94
333.911	16		333.911	95		333.911	-92
333.913	18		333.913	95		333.913	-89
333.915	20		333.915	96		333.915	-89
333.918	20		333.918	96		333.918	-89
333.92	20		333.92	95		333.92	-87
333.923	20		333.923	95		333.923	-85
333.925	19		333.925	97		333.925	-83
333.927	18		333.927	99		333.927	-81
333.93	17		333.93	103		333.93	-80
333.932	17		333.932	106		333.932	-78
333.935	17		333.935	108		333.935	-76
333.937	19		333.937	110		333.937	-76
333.939	20		333.939	114		333.939	-76
333.942	22		333.942	119		333.942	-76
333.944	24		333.944	122		333.944	-77
333.947	25		333.947	125		333.947	-76
333.949	27		333.949	127		333.949	-76
333.951	28		333.951	129		333.951	-76
333.954	28		333.954	129		333.954	-76
333.956	29		333.956	130		333.956	-78
333.958	32		333.958	132		333.958	-81
333.961	33		333.961	133		333.961	-85
333.963	34		333.963	135		333.963	-87
333.966	35		333.966	137		333.966	-89
333.968	36		333.968	139		333.968	-88
333.97	35		333.97	141		333.97	-87
333.973	34		333.973	145		333.973	-86
333.975	34		333.975	148		333.975	-86
333.978	37		333.978	150		333.978	-88
333.98	40		333.98	152		333.98	-91
333.982	42		333.982	153		333.982	-95
333.985	42		333.985	154		333.985	-97
333.987	40		333.987	155		333.987	-100
333.99	37		333.99	156		333.99	-102
333.992	33		333.992	158		333.992	-105
333.994	29		333.994	159		333.994	-107
333.997	26		333.997	159		333.997	-108
333.999	22		333.999	160		333.999	-109
334.002	20		334.002	161		334.002	-112
334.004	19		334.004	162		334.004	-114
334.006	19		334.006	163		334.006	-114
334.009	20		334.009	164		334.009	-114
334.011	21		334.011	165		334.011	-113
334.014	24		334.014	165		334.014	-112
334.016	26		334.016	166		334.016	-112
334.018	28		334.018	167		334.018	-112
334.021	31		334.021	167		334.021	-113
334.023	33		334.023	166		334.023	-112
334.026	35		334.026	167		334.026	-111
334.028	37		334.028	168		334.028	-109
334.03	39		334.03	170		334.03	-107
334.033	40		334.033	172		334.033	-106
334.035	42		334.035	174		334.035	-105
334.038	44		334.038	176		334.038	-103
334.04	50		334.04	177		334.04	-100
334.042	55		334.042	178		334.042	-97
334.045	59		334.045	181		334.045	-93
334.047	61		334.047	185		334.047	-90
334.05	62		334.05	190		334.05	-88
334.052	62		334.052	193		334.052	-86
334.054	62		334.054	196		334.054	-85
334.057	61		334.057	200		334.057	-84
334.059	60		334.059	204		334.059	-84
334.062	61		334.062	210		334.062	-86
334.064	61		334.064	216		334.064	-86
334.066	60		334.066	221		334.066	-84
334.069	61		334.069	226		334.069	-83
334.071	63		334.071	232		334.071	-82
334.074	66		334.074	236		334.074	-81
334.076	68		334.076	240		334.076	-81
334.078	69		334.078	243		334.078	-80
334.081	70		334.081	247		334.081	-78
334.083	70		334.083	250		334.083	-76
334.086	69		334.086	252		334.086	-72
334.088	68		334.088	254		334.088	-70
334.09	68		334.09	255		334.09	-68
334.093	66		334.093	255		334.093	-67
334.095	64		334.095	256		334.095	-68
334.098	63		334.098	255		334.098	-68
334.1	61		334.1	254		334.1	-67
334.102	61		334.102	254		334.102	-63
334.105	61		334.105	253		334.105	-59
334.107	61		334.107	251		334.107	-56
334.11	61		334.11	249		334.11	-53
334.112	60		334.112	247		334.112	-50
334.114	60		334.114	246		334.114	-48
334.117	63		334.117	245		334.117	-46
334.119	67		334.119	246		334.119	-45
334.122	71		334.122	247		334.122	-47
334.124	74		334.124	250		334.124	-48
334.126	77		334.126	252		334.126	-50
334.129	79		334.129	254		334.129	-52
334.131	81		334.131	255		334.131	-54
334.134	83		334.134	257		334.134	-56
334.136	85		334.136	259		334.136	-58
334.138	84		334.138	261		334.138	-60
334.141	85		334.141	260		334.141	-61
334.143	85		334.143	258		334.143	-61
334.146	85		334.146	257		334.146	-59
334.148	86		334.148	255		334.148	-58
334.15	89		334.15	254		334.15	-56
334.153	93		334.153	250		334.153	-55
334.155	98		334.155	247		334.155	-53
334.158	102		334.158	244		334.158	-51
334.16	106		334.16	240		334.16	-49
334.162	111		334.162	236		334.162	-48
334.165	115		334.165	232		334.165	-48
334.167	119		334.167	227		334.167	-46
334.17	121		334.17	222		334.17	-43
334.172	122		334.172	218		334.172	-42
334.174	122		334.174	214		334.174	-41
334.177	121		334.177	210		334.177	-40
334.179	122		334.179	207		334.179	-39
334.182	122		334.182	202		334.182	-39
334.184	121		334.184	199		334.184	-38
334.186	120		334.186	195		334.186	-38
334.189	119		334.189	190		334.189	-36
334.191	119		334.191	187		334.191	-34
334.194	120		334.194	182		334.194	-31
334.196	121		334.196	177		334.196	-28
334.198	121		334.198	175		334.198	-25
334.201	120		334.201	171		334.201	-22
334.203	120		334.203	166		334.203	-20
334.206	119		334.206	161		334.206	-18
334.208	119		334.208	157		334.208	-17
334.21	118		334.21	152		334.21	-15
334.213	118		334.213	147		334.213	-13
334.215	117		334.215	141		334.215	-10
334.217	116		334.217	134		334.217	-8
334.22	116		334.22	127		334.22	-7
334.222	117		334.222	120		334.222	-7
334.225	119		334.225	115		334.225	-5
334.227	122		334.227	110		334.227	-3
334.229	124		334.229	107		334.229	0
334.232	127		334.232	103		334.232	3
334.234	127		334.234	100		334.234	3
334.237	128		334.237	97		334.237	4
334.239	126		334.239	93		334.239	3
334.241	125		334.241	89		334.241	2
334.244	124		334.244	86		334.244	1
334.246	124		334.246	83		334.246	1
334.249	125		334.249	80		334.249	-1
334.251	125		334.251	76		334.251	-4
334.253	125		334.253	73		334.253	-5
334.256	125		334.256	68		334.256	-4
334.258	125		334.258	61		334.258	-3
334.261	126		334.261	53		334.261	0
334.263	127		334.263	45		334.263	2
334.265	127		334.265	37		334.265	4
334.268	128		334.268	30		334.268	6
334.27	129		334.27	21		334.27	8
334.273	130		334.273	15		334.273	9
334.275	130		334.275	10		334.275	10
334.277	132		334.277	6		334.277	11
334.28	133		334.28	2		334.28	14
334.282	133		334.282	-3		334.282	16
334.285	134		334.285	-4		334.285	18
334.287	137		334.287	-4		334.287	20
334.289	139		334.289	-3		334.289	22
334.292	140		334.292	-2		334.292	22
334.294	140		334.294	-3		334.294	22
334.297	140		334.297	-5		334.297	19
334.299	141		334.299	-6		334.299	18
334.301	142		334.301	-6		334.301	18
334.304	142		334.304	-7		334.304	17
334.306	142		334.306	-9		334.306	18
334.309	143		334.309	-11		334.309	19
334.311	143		334.311	-12		334.311	19
334.313	143		334.313	-12		334.313	21
334.316	142		334.316	-12		334.316	23
334.318	140		334.318	-11		334.318	25
334.321	139		334.321	-10		334.321	27
334.323	139		334.323	-8		334.323	30
334.325	140		334.325	-7		334.325	32
334.328	140		334.328	-6		334.328	34
334.33	139		334.33	-4		334.33	36
334.333	139		334.333	-1		334.333	38
334.335	139		334.335	2		334.335	39
334.337	140		334.337	6		334.337	40
334.34	139		334.34	8		334.34	39
334.342	138		334.342	9		334.342	38
334.345	137		334.345	9		334.345	36
334.347	136		334.347	8		334.347	34
334.349	136		334.349	8		334.349	33
334.352	135		334.352	7		334.352	33
334.354	135		334.354	6		334.354	31
334.357	135		334.357	6		334.357	30
334.359	134		334.359	7		334.359	30
334.361	133		334.361	7		334.361	32
334.364	131		334.364	5		334.364	36
334.366	130		334.366	3		334.366	39
334.369	126		334.369	2		334.369	40
334.371	121		334.371	1		334.371	42
334.373	115		334.373	1		334.373	43
334.376	111		334.376	2		334.376	43
334.378	109		334.378	4		334.378	44
334.381	107		334.381	7		334.381	46
334.383	105		334.383	10		334.383	47
334.385	103		334.385	13		334.385	47
334.388	101		334.388	17		334.388	48
334.39	100		334.39	23		334.39	50
334.393	100		334.393	28		334.393	50
334.395	99		334.395	35		334.395	50
334.397	98		334.397	40		334.397	50
334.4	97		334.4	45		334.4	50
334.402	95		334.402	49		334.402	48
334.405	92		334.405	53		334.405	45
334.407	90		334.407	56		334.407	41
334.409	89		334.409	58		334.409	38
334.412	88		334.412	59		334.412	34
334.414	88		334.414	60		334.414	31
334.417	89		334.417	62		334.417	29
334.419	87		334.419	64		334.419	27
334.421	86		334.421	67		334.421	26
334.424	84		334.424	68		334.424	27
334.426	82		334.426	70		334.426	27
334.429	79		334.429	71		334.429	27
334.431	78		334.431	72		334.431	29
334.433	76		334.433	73		334.433	32
334.436	73		334.436	73		334.436	37
334.438	71		334.438	74		334.438	42
334.441	68		334.441	77		334.441	45
334.443	66		334.443	80		334.443	46
334.445	63		334.445	83		334.445	45
334.448	61		334.448	86		334.448	43
334.45	58		334.45	90		334.45	41
334.453	56		334.453	92		334.453	40
334.455	54		334.455	93		334.455	39
334.457	51		334.457	95		334.457	37
334.46	48		334.46	97		334.46	37
334.462	45		334.462	99		334.462	37
334.465	43		334.465	101		334.465	37
334.467	39		334.467	105		334.467	37
334.469	37		334.469	109		334.469	37
334.472	34		334.472	113		334.472	39
334.474	30		334.474	114		334.474	42
334.476	28		334.476	114		334.476	44
334.479	24		334.479	113		334.479	46
334.481	22		334.481	113		334.481	47
334.484	21		334.484	112		334.484	48
334.486	21		334.486	111		334.486	49
334.488	20		334.488	111		334.488	50
334.491	19		334.491	113		334.491	52
334.493	18		334.493	116		334.493	53
334.496	18		334.496	119		334.496	54
334.498	17		334.498	122		334.498	55
334.5	15		334.5	124		334.5	57
334.503	14		334.503	125		334.503	60
334.505	12		334.505	127		334.505	64
334.508	11		334.508	130		334.508	67
334.51	11		334.51	132		334.51	69
334.512	10		334.512	134		334.512	73
334.515	10		334.515	135		334.515	77
334.517	11		334.517	136		334.517	80
334.52	12		334.52	137		334.52	82
334.522	12		334.522	138		334.522	85
334.524	12		334.524	140		334.524	87
334.527	14		334.527	142		334.527	90
334.529	16		334.529	144		334.529	95
334.532	17		334.532	146		334.532	99
334.534	20		334.534	148		334.534	102
334.536	23		334.536	151		334.536	104
334.539	24		334.539	154		334.539	108
334.541	24		334.541	156		334.541	112
334.544	23		334.544	159		334.544	116
334.546	23		334.546	162		334.546	122
334.548	24		334.548	165		334.548	129
334.551	25		334.551	167		334.551	135
334.553	26		334.553	169		334.553	141
334.556	28		334.556	170		334.556	146
334.558	31		334.558	171		334.558	150
334.56	32		334.56	170		334.56	154
334.563	31		334.563	171		334.563	157
334.565	31		334.565	173		334.565	161
334.568	29		334.568	174		334.568	164
334.57	27		334.57	176		334.57	167
334.572	25		334.572	178		334.572	170
334.575	24		334.575	181		334.575	172
334.577	26		334.577	181		334.577	174
334.58	30		334.58	181		334.58	175
334.582	33		334.582	181		334.582	177
334.584	35		334.584	179		334.584	177
334.587	36		334.587	178		334.587	178
334.589	39		334.589	179		334.589	179
334.592	42		334.592	179		334.592	182
334.594	46		334.594	180		334.594	185
334.596	53		334.596	181		334.596	186
334.599	59		334.599	182		334.599	187
334.601	63		334.601	184		334.601	188
334.604	67		334.604	188		334.604	189
334.606	70		334.606	193		334.606	190
334.608	73		334.608	196		334.608	194
334.611	75		334.611	199		334.611	198
334.613	78		334.613	202		334.613	202
334.616	80		334.616	206		334.616	206
334.618	82		334.618	210		334.618	208
334.62	84		334.62	214		334.62	209
334.623	87		334.623	217		334.623	210
334.625	89		334.625	219		334.625	211
334.628	92		334.628	223		334.628	212
334.63	94		334.63	227		334.63	213
334.632	97		334.632	231		334.632	216
334.635	98		334.635	235		334.635	220
334.637	100		334.637	237		334.637	223
334.64	100		334.64	238		334.64	226
334.642	101		334.642	238		334.642	228
334.644	102		334.644	240		334.644	231
334.647	104		334.647	239		334.647	232
334.649	105		334.649	237		334.649	234
334.652	106		334.652	237		334.652	235
334.654	107		334.654	236		334.654	236
334.656	109		334.656	238		334.656	237
334.659	111		334.659	240		334.659	238
334.661	113		334.661	242		334.661	238
334.664	114		334.664	243		334.664	238
334.666	116		334.666	244		334.666	237
334.668	117		334.668	245		334.668	237
334.671	117		334.671	248		334.671	236
334.673	118		334.673	250		334.673	235
334.676	119		334.676	251		334.676	233
334.678	119		334.678	253		334.678	231
334.68	118		334.68	253		334.68	228
334.683	118		334.683	252		334.683	226
334.685	118		334.685	248		334.685	225
334.688	118		334.688	245		334.688	224
334.69	117		334.69	243		334.69	222
334.692	117		334.692	242		334.692	221
334.695	119		334.695	240		334.695	219
334.697	121		334.697	237		334.697	218
334.7	123		334.7	232		334.7	217
334.702	125		334.702	227		334.702	217
334.704	127		334.704	225		334.704	216
334.707	129		334.707	223		334.707	217
334.709	131		334.709	221		334.709	217
334.712	131		334.712	218		334.712	217
334.714	131		334.714	216		334.714	217
334.716	131		334.716	216		334.716	215
334.719	130		334.719	216		334.719	214
334.721	129		334.721	215		334.721	212
334.724	130		334.724	215		334.724	209
334.726	130		334.726	214		334.726	204
334.728	129		334.728	213		334.728	200
334.731	128		334.731	212		334.731	197
334.733	127		334.733	212		334.733	195
334.735	127		334.735	211		334.735	191
334.738	127		334.738	211		334.738	186
334.74	127		334.74	209		334.74	180
334.743	127		334.743	206		334.743	172
334.745	127		334.745	203		334.745	164
334.747	128		334.747	198		334.747	158
334.75	130		334.75	193		334.75	152
334.752	128		334.752	189		334.752	147
334.755	125		334.755	184		334.755	142
334.757	123		334.757	180		334.757	137
334.759	123		334.759	178		334.759	131
334.762	123		334.762	178		334.762	125
334.764	123		334.764	176		334.764	118
334.767	120		334.767	174		334.767	112
334.769	117		334.769	172		334.769	108
334.771	115		334.771	168		334.771	105
334.774	113		334.774	165		334.774	103
334.776	111		334.776	162		334.776	102
334.779	108		334.779	162		334.779	101
334.781	106		334.781	161		334.781	100
334.783	104		334.783	160		334.783	99
334.786	102		334.786	159		334.786	98
334.788	100		334.788	159		334.788	99
334.791	97		334.791	158		334.791	102
334.793	95		334.793	158		334.793	107
334.795	92		334.795	158		334.795	112
334.798	89		334.798	158		334.798	117
334.8	87		334.8	160		334.8	123
334.803	86		334.803	160		334.803	132
334.805	85		334.805	162		334.805	140
334.807	87		334.807	165		334.807	151
334.81	88		334.81	170		334.81	164
334.812	89		334.812	176		334.812	180
334.815	88		334.815	183		334.815	198
334.817	88		334.817	191		334.817	218
334.819	88		334.819	199		334.819	239
334.822	90		334.822	206		334.822	263
334.824	93		334.824	214		334.824	289
334.827	98		334.827	222		334.827	316
334.829	104		334.829	230		334.829	346
334.831	110		334.831	242		334.831	380
334.834	113		334.834	254		334.834	418
334.836	115		334.836	269		334.836	458
334.839	116		334.839	284		334.839	500
334.841	115		334.841	301		334.841	545
334.843	115		334.843	320		334.843	595
334.846	116		334.846	341		334.846	648
334.848	118		334.848	364		334.848	707
334.851	120		334.851	389		334.851	772
334.853	121		334.853	416		334.853	838
334.855	119		334.855	446		334.855	909
334.858	118		334.858	477		334.858	985
334.86	118		334.86	511		334.86	1067
334.863	118		334.863	549		334.863	1157
334.865	119		334.865	590		334.865	1251
334.867	120		334.867	636		334.867	1352
334.87	120		334.87	686		334.87	1462
334.872	120		334.872	742		334.872	1580
334.875	121		334.875	802		334.875	1705
334.877	122		334.877	864		334.877	1837
334.879	124		334.879	933		334.879	1978
334.882	125		334.882	1005		334.882	2126
334.884	125		334.884	1082		334.884	2282
334.887	125		334.887	1160		334.887	2446
334.889	126		334.889	1242		334.889	2616
334.891	127		334.891	1329		334.891	2793
334.894	129		334.894	1419		334.894	2978
334.896	130		334.896	1512		334.896	3170
334.899	131		334.899	1610		334.899	3370
334.901	132		334.901	1713		334.901	3574
334.903	133		334.903	1819		334.903	3783
334.906	134		334.906	1929		334.906	4000
334.908	134		334.908	2042		334.908	4224
334.911	134		334.911	2159		334.911	4454
334.913	135		334.913	2280		334.913	4692
334.915	137		334.915	2404		334.915	4937
334.918	140		334.918	2533		334.918	5185
334.92	144		334.92	2664		334.92	5435
334.923	148		334.923	2799		334.923	5686
334.925	150		334.925	2935		334.925	5937
334.927	153		334.927	3073		334.927	6188
334.93	156		334.93	3213		334.93	6438
334.932	160		334.932	3354		334.932	6686
334.935	164		334.935	3497		334.935	6933
334.937	169		334.937	3641		334.937	7178
334.939	174		334.939	3787		334.939	7418
334.942	180		334.942	3929		334.942	7653
334.944	186		334.944	4069		334.944	7882
334.947	191		334.947	4208		334.947	8107
334.949	195		334.949	4344		334.949	8325
334.951	200		334.951	4478		334.951	8539
334.954	204		334.954	4609		334.954	8745
334.956	209		334.956	4738		334.956	8944
334.959	215		334.959	4865		334.959	9135
334.961	221		334.961	4988		334.961	9316
334.963	226		334.963	5106		334.963	9488
334.966	231		334.966	5221		334.966	9649
334.968	236		334.968	5329		334.968	9798
334.971	241		334.971	5430		334.971	9935
334.973	247		334.973	5523		334.973	10059
334.975	250		334.975	5608		334.975	10170
334.978	251		334.978	5686		334.978	10268
334.98	252		334.98	5756		334.98	10351
334.983	253		334.983	5816		334.983	10420
334.985	254		334.985	5869		334.985	10472
334.987	255		334.987	5915		334.987	10510
334.99	258		334.99	5952		334.99	10532
334.992	260		334.992	5980		334.992	10537
334.994	261		334.994	5998		334.994	10525
334.997	263		334.997	6009		334.997	10496
334.999	266		334.999	6012		334.999	10450
335.002	268		335.002	6006		335.002	10388
335.004	271		335.004	5992		335.004	10310
335.006	274		335.006	5969		335.006	10215
335.009	276		335.009	5938		335.009	10104
335.011	279		335.011	5899		335.011	9975
335.014	282		335.014	5850		335.014	9828
335.016	286		335.016	5791		335.016	9665
335.018	288		335.018	5723		335.018	9485
335.021	289		335.021	5644		335.021	9290
335.023	290		335.023	5557		335.023	9080
335.026	290		335.026	5460		335.026	8856
335.028	290		335.028	5354		335.028	8618
335.03	290		335.03	5237		335.03	8365
335.033	291		335.033	5108		335.033	8100
335.035	293		335.035	4968		335.035	7819
335.038	295		335.038	4817		335.038	7525
335.04	295		335.04	4657		335.04	7218
335.042	295		335.042	4489		335.042	6900
335.045	294		335.045	4313		335.045	6572
335.047	294		335.047	4132		335.047	6235
335.05	295		335.05	3946		335.05	5888
335.052	294		335.052	3756		335.052	5529
335.054	294		335.054	3562		335.054	5161
335.057	295		335.057	3365		335.057	4788
335.059	295		335.059	3165		335.059	4408
335.062	296		335.062	2961		335.062	4022
335.064	295		335.064	2751		335.064	3632
335.066	294		335.066	2539		335.066	3239
335.069	294		335.069	2323		335.069	2842
335.071	295		335.071	2104		335.071	2442
335.074	295		335.074	1883		335.074	2042
335.076	296		335.076	1665		335.076	1642
335.078	297		335.078	1446		335.078	1242
335.081	297		335.081	1229		335.081	839
335.083	297		335.083	1008		335.083	435
335.086	295		335.086	788		335.086	30
335.088	293		335.088	566		335.088	-373
335.09	291		335.09	342		335.09	-776
335.093	287		335.093	116		335.093	-1179
335.095	282		335.095	-109		335.095	-1583
335.098	278		335.098	-333		335.098	-1986
335.1	274		335.1	-556		335.1	-2385
335.102	268		335.102	-778		335.102	-2778
335.105	263		335.105	-999		335.105	-3164
335.107	258		335.107	-1216		335.107	-3543
335.11	254		335.11	-1431		335.11	-3913
335.112	250		335.112	-1644		335.112	-4274
335.114	245		335.114	-1853		335.114	-4628
335.117	241		335.117	-2060		335.117	-4975
335.119	236		335.119	-2266		335.119	-5314
335.122	231		335.122	-2471		335.122	-5644
335.124	226		335.124	-2674		335.124	-5963
335.126	221		335.126	-2873		335.126	-6270
335.129	214		335.129	-3067		335.129	-6563
335.131	207		335.131	-3254		335.131	-6843
335.134	201		335.134	-3432		335.134	-7111
335.136	195		335.136	-3600		335.136	-7366
335.138	189		335.138	-3758		335.138	-7607
335.141	181		335.141	-3908		335.141	-7835
335.143	175		335.143	-4050		335.143	-8051
335.146	169		335.146	-4185		335.146	-8256
335.148	164		335.148	-4314		335.148	-8449
335.15	157		335.15	-4435		335.15	-8630
335.153	149		335.153	-4548		335.153	-8797
335.155	142		335.155	-4656		335.155	-8949
335.158	135		335.158	-4756		335.158	-9088
335.16	129		335.16	-4848		335.16	-9212
335.162	122		335.162	-4930		335.162	-9320
335.165	116		335.165	-5003		335.165	-9412
335.167	113		335.167	-5067		335.167	-9489
335.17	110		335.17	-5121		335.17	-9553
335.172	108		335.172	-5167		335.172	-9602
335.174	104		335.174	-5206		335.174	-9635
335.177	100		335.177	-5236		335.177	-9655
335.179	95		335.179	-5259		335.179	-9662
335.182	91		335.182	-5275		335.182	-9655
335.184	86		335.184	-5283		335.184	-9636
335.186	82		335.186	-5285		335.186	-9604
335.189	77		335.189	-5278		335.189	-9557
335.191	73		335.191	-5264		335.191	-9497
335.194	69		335.194	-5242		335.194	-9426
335.196	67		335.196	-5212		335.196	-9344
335.198	64		335.198	-5176		335.198	-9250
335.201	61		335.201	-5133		335.201	-9144
335.203	58		335.203	-5082		335.203	-9026
335.206	54		335.206	-5026		335.206	-8896
335.208	50		335.208	-4962		335.208	-8756
335.21	46		335.21	-4892		335.21	-8606
335.213	41		335.213	-4817		335.213	-8448
335.215	38		335.215	-4735		335.215	-8281
335.218	34		335.218	-4648		335.218	-8105
335.22	32		335.22	-4556		335.22	-7923
335.222	31		335.222	-4459		335.222	-7736
335.225	30		335.225	-4358		335.225	-7542
335.227	29		335.227	-4252		335.227	-7343
335.23	27		335.23	-4143		335.23	-7143
335.232	26		335.232	-4031		335.232	-6940
335.234	24		335.234	-3918		335.234	-6735
335.237	20		335.237	-3803		335.237	-6527
335.239	16		335.239	-3686		335.239	-6318
335.241	15		335.241	-3566		335.241	-6108
335.244	15		335.244	-3445		335.244	-5897
335.246	15		335.246	-3322		335.246	-5688
335.249	16		335.249	-3198		335.249	-5479
335.251	18		335.251	-3075		335.251	-5273
335.253	19		335.253	-2953		335.253	-5067
335.256	19		335.256	-2830		335.256	-4864
335.258	20		335.258	-2709		335.258	-4662
335.261	20		335.261	-2588		335.261	-4461
335.263	20		335.263	-2469		335.263	-4263
335.265	20		335.265	-2352		335.265	-4067
335.268	19		335.268	-2238		335.268	-3874
335.27	18		335.27	-2125		335.27	-3686
335.273	18		335.273	-2014		335.273	-3503
335.275	18		335.275	-1905		335.275	-3327
335.277	19		335.277	-1797		335.277	-3156
335.28	20		335.28	-1693		335.28	-2990
335.282	23		335.282	-1592		335.282	-2829
335.285	24		335.285	-1495		335.285	-2673
335.287	24		335.287	-1401		335.287	-2525
335.289	25		335.289	-1311		335.289	-2382
335.292	27		335.292	-1224		335.292	-2244
335.294	28		335.294	-1142		335.294	-2113
335.297	31		335.297	-1066		335.297	-1988
335.299	32		335.299	-996		335.299	-1871
335.301	34		335.301	-930		335.301	-1759
335.304	38		335.304	-869		335.304	-1654
335.306	42		335.306	-813		335.306	-1554
335.309	45		335.309	-759		335.309	-1460
335.311	49		335.311	-706		335.311	-1370
335.313	51		335.313	-655		335.313	-1287
335.316	55		335.316	-607		335.316	-1210
335.318	61		335.318	-561		335.318	-1138
335.321	65		335.321	-517		335.321	-1069
335.323	68		335.323	-476		335.323	-1003
335.325	72		335.325	-437		335.325	-943
335.328	75		335.328	-402		335.328	-888
335.33	77		335.33	-371		335.33	-838
335.333	80		335.333	-341		335.333	-791
335.335	83		335.335	-313		335.335	-747
335.337	85		335.337	-287		335.337	-706
335.34	87		335.34	-264		335.34	-668
335.342	87		335.342	-243		335.342	-631
335.345	87		335.345	-223		335.345	-597
335.347	89		335.347	-202		335.347	-567
335.349	92		335.349	-182		335.349	-541
335.352	95		335.352	-162		335.352	-516
335.354	98		335.354	-143		335.354	-493
335.357	102		335.357	-128		335.357	-471
335.359	106		335.359	-115		335.359	-451
335.361	110		335.361	-103		335.361	-433
335.364	113		335.364	-92		335.364	-417
335.366	115		335.366	-82		335.366	-402
335.369	117		335.369	-73		335.369	-387
335.371	120		335.371	-65		335.371	-375
335.373	123		335.373	-57		335.373	-365
335.376	125		335.376	-51		335.376	-355
335.378	128		335.378	-44		335.378	-346
335.381	130		335.381	-38		335.381	-338
335.383	133		335.383	-30		335.383	-332
335.385	134		335.385	-23		335.385	-327
335.388	133		335.388	-18		335.388	-323
335.39	131		335.39	-15		335.39	-318
335.393	128		335.393	-15		335.393	-315
335.395	127		335.395	-16		335.395	-312
335.397	126		335.397	-19		335.397	-309
335.4	125		335.4	-23		335.4	-306
335.402	123		335.402	-27		335.402	-304
335.405	122		335.405	-28		335.405	-302
335.407	123		335.407	-30		335.407	-302
335.409	123		335.409	-31		335.409	-302
335.412	123		335.412	-30		335.412	-301
335.414	124		335.414	-28		335.414	-300
335.417	124		335.417	-25		335.417	-298
335.419	124		335.419	-24		335.419	-296
335.421	125		335.421	-23		335.421	-295
335.424	125		335.424	-22		335.424	-294
335.426	125		335.426	-21		335.426	-295
335.429	128		335.429	-20		335.429	-295
335.431	131		335.431	-19		335.431	-296
335.433	133		335.433	-17		335.433	-297
335.436	133		335.436	-17		335.436	-298
335.438	132		335.438	-19		335.438	-298
335.441	130		335.441	-21		335.441	-298
335.443	126		335.443	-22		335.443	-299
335.445	122		335.445	-22		335.445	-301
335.448	119		335.448	-23		335.448	-303
335.45	116		335.45	-23		335.45	-305
335.453	113		335.453	-25		335.453	-307
335.455	111		335.455	-27		335.455	-309
335.457	109		335.457	-29		335.457	-311
335.46	110		335.46	-31		335.46	-314
335.462	111		335.462	-34		335.462	-317
335.465	111		335.465	-36		335.465	-317
335.467	111		335.467	-39		335.467	-317
335.469	110		335.469	-41		335.469	-317
335.472	110		335.472	-42		335.472	-316
335.474	107		335.474	-41		335.474	-317
335.477	104		335.477	-41		335.477	-317
335.479	101		335.479	-41		335.479	-318
335.481	99		335.481	-41		335.481	-318
335.484	97		335.484	-42		335.484	-317
335.486	97		335.486	-43		335.486	-317
335.489	98		335.489	-43		335.489	-316
335.491	97		335.491	-43		335.491	-316
335.493	94		335.493	-42		335.493	-317
335.496	90		335.496	-39		335.496	-320
335.498	87		335.498	-36		335.498	-322
335.5	85		335.5	-35		335.5	-324
335.503	83		335.503	-34		335.503	-326
335.505	81		335.505	-33		335.505	-328
335.508	81		335.508	-31		335.508	-329
335.51	82		335.51	-29		335.51	-330
335.512	81		335.512	-27		335.512	-329
335.515	80		335.515	-26		335.515	-326
335.517	77		335.517	-24		335.517	-323
335.52	76		335.52	-23		335.52	-320
335.522	76		335.522	-22		335.522	-317
335.524	77		335.524	-20		335.524	-314
335.527	77		335.527	-18		335.527	-312
335.529	79		335.529	-17		335.529	-310
335.532	80		335.532	-15		335.532	-308
335.534	79		335.534	-12		335.534	-305
335.536	78		335.536	-8		335.536	-302
335.539	75		335.539	-5		335.539	-298
335.541	73		335.541	-1		335.541	-294
335.544	70		335.544	4		335.544	-290
335.546	67		335.546	8		335.546	-285
335.548	65		335.548	12		335.548	-280
335.551	62		335.551	17		335.551	-274
335.553	60		335.553	23		335.553	-268
335.556	59		335.556	29		335.556	-262
335.558	57		335.558	36		335.558	-255
335.56	55		335.56	41		335.56	-248
335.563	52		335.563	44		335.563	-243
335.565	51		335.565	46		335.565	-236
335.568	51		335.568	49		335.568	-230
335.57	51		335.57	52		335.57	-225
335.572	51		335.572	56		335.572	-219
335.575	51		335.575	62		335.575	-212
335.577	50		335.577	69		335.577	-204
335.58	50		335.58	75		335.58	-197
335.582	51		335.582	83		335.582	-192
335.584	51		335.584	91		335.584	-186
335.587	51		335.587	99		335.587	-180
335.589	52		335.589	107		335.589	-175
335.592	54		335.592	114		335.592	-170
335.594	55		335.594	120		335.594	-167
335.596	56		335.596	125		335.596	-162
335.599	58		335.599	130		335.599	-157
335.601	62		335.601	136		335.601	-152
335.604	65		335.604	141		335.604	-148
335.606	68		335.606	146		335.606	-145
335.608	68		335.608	149		335.608	-143
335.611	68		335.611	153		335.611	-140
335.613	67		335.613	157		335.613	-139
335.616	66		335.616	162		335.616	-136
335.618	64		335.618	166		335.618	-134
335.62	62		335.62	171		335.62	-131
335.623	61		335.623	175		335.623	-128
335.625	60		335.625	181		335.625	-124
335.628	59		335.628	185		335.628	-121
335.63	58		335.63	190		335.63	-118
335.632	56		335.632	194		335.632	-113
335.635	55		335.635	199		335.635	-108
335.637	55		335.637	204		335.637	-104
335.64	58		335.64	209		335.64	-100
335.642	62		335.642	214		335.642	-95
335.644	66		335.644	218		335.644	-93
335.647	71		335.647	223		335.647	-89
335.649	75		335.649	227		335.649	-85
335.652	78		335.652	233		335.652	-81
335.654	80		335.654	239		335.654	-78
335.656	80		335.656	242		335.656	-75
335.659	80		335.659	243		335.659	-71
335.661	80		335.661	244		335.661	-68
335.664	83		335.664	247		335.664	-65
335.666	86		335.666	248		335.666	-62
335.668	87		335.668	247		335.668	-58
335.671	88		335.671	247		335.671	-53
335.673	89		335.673	247		335.673	-47
335.676	90		335.676	248		335.676	-41
335.678	90		335.678	248		335.678	-37
335.68	90		335.68	247		335.68	-33
335.683	90		335.683	247		335.683	-31
335.685	90		335.685	246		335.685	-29
335.688	91		335.688	244		335.688	-27
335.69	93		335.69	244		335.69	-27
335.692	97		335.692	243		335.692	-27
335.695	102		335.695	243		335.695	-27
335.697	106		335.697	242		335.697	-26
335.7	112		335.7	240		335.7	-24
335.702	116		335.702	238		335.702	-21
335.704	120		335.704	235		335.704	-20
335.707	123		335.707	232		335.707	-18
335.709	125		335.709	230		335.709	-17
335.712	126		335.712	228		335.712	-16
335.714	129		335.714	226		335.714	-19
335.716	131		335.716	224		335.716	-20
335.719	132		335.719	222		335.719	-21
335.721	135		335.721	219		335.721	-22
335.724	137		335.724	216		335.724	-21
335.726	138		335.726	213		335.726	-20
335.728	137		335.728	209		335.728	-20
335.731	138		335.731	205		335.731	-18
335.733	139		335.733	201		335.733	-17
335.736	139		335.736	196		335.736	-14
335.738	139		335.738	191		335.738	-13
335.74	141		335.74	186		335.74	-11
335.743	142		335.743	182		335.743	-11
335.745	143		335.745	178		335.745	-9
335.748	144		335.748	175		335.748	-7
335.75	146		335.75	171		335.75	-5
335.752	148		335.752	166		335.752	-4
335.755	149		335.755	160		335.755	-5
335.757	148		335.757	153		335.757	-6
335.759	147		335.759	146		335.759	-8
335.762	146		335.762	138		335.762	-8
335.764	144		335.764	131		335.764	-9
335.767	141		335.767	125		335.767	-10
335.769	139		335.769	117		335.769	-9
335.771	139		335.771	109		335.771	-7
335.774	139		335.774	101		335.774	-7
335.776	137		335.776	93		335.776	-7
[truncated: 2,098 more rows]

## Sheet: Supplementary Figure 2
a										b
B.E.(eV)	Raw data	Fit data	Background	MoO(3d5/2)	MoS2(3d5/2)	MoO(3d5/2)	MoS2(3d3/2)	MoO3(3d3/2)		B.E.(eV)	Raw data	Fit data	Background	MoO(3d5/2)	MoO(3d5/2)	MoO3(3d3/2)	MoS2(3d3/2)	MoS2(3d5/2)
240	6691.2	6748.34	6691.2	6691.2	6691.2	6693.26	6707.49	6730		240	5180.92	5219.51	5180.92	5180.92	5197.53	5202.9	5180.92	5180.92
239.95	7083.51	6751.7	6693.56	6693.56	6693.56	6695.65	6710.06	6733.12		239.95	5242.29	5217.75	5178.47	5178.47	5195.27	5200.94	5178.47	5178.47
239.9	7186.32	6755.08	6695.92	6695.92	6695.92	6698.03	6712.63	6736.26		239.9	5365.74	5216.02	5176.01	5176.01	5193.02	5199.01	5176.01	5176.01
239.85	6753.84	6758.5	6698.28	6698.28	6698.28	6700.42	6715.21	6739.43		239.85	5461.28	5214.32	5173.56	5173.56	5190.77	5197.1	5173.56	5173.56
239.8	6689.06	6761.94	6700.64	6700.64	6700.64	6702.81	6717.8	6742.62		239.8	5361.8	5212.65	5171.11	5171.11	5188.53	5195.23	5171.11	5171.11
239.75	6895.01	6765.41	6703	6703	6703	6705.19	6720.38	6745.84		239.75	5420.72	5211.03	5168.65	5168.65	5186.29	5193.39	5168.65	5168.65
239.7	7008.56	6768.92	6705.36	6705.36	6705.36	6707.58	6722.98	6749.09		239.7	5202.59	5209.44	5166.2	5166.2	5184.05	5191.59	5166.2	5166.2
239.65	6950.45	6772.46	6707.73	6707.73	6707.73	6709.97	6725.57	6752.36		239.65	5103.5	5207.91	5163.75	5163.75	5181.82	5189.84	5163.75	5163.75
239.6	6990.84	6776.03	6710.09	6710.09	6710.09	6712.36	6728.18	6755.67		239.6	5311.76	5206.43	5161.29	5161.29	5179.59	5188.13	5161.29	5161.29
239.55	6917.94	6779.64	6712.45	6712.45	6712.45	6714.75	6730.78	6759		239.55	5314.33	5205	5158.84	5158.84	5177.37	5186.47	5158.84	5158.84
239.5	6914.78	6783.28	6714.81	6714.81	6714.81	6717.14	6733.39	6762.37		239.5	5121.91	5203.63	5156.39	5156.39	5175.15	5184.88	5156.39	5156.39
239.45	6710.72	6786.97	6717.17	6717.17	6717.17	6719.53	6736.01	6765.77		239.45	5419.34	5202.34	5153.93	5153.93	5172.93	5183.34	5153.93	5153.93
239.4	6825.96	6790.7	6719.53	6719.53	6719.53	6721.92	6738.63	6769.21		239.4	5324.16	5201.12	5151.48	5151.48	5170.72	5181.88	5151.48	5151.48
239.35	6849.67	6794.48	6721.89	6721.89	6721.89	6724.31	6741.26	6772.68		239.35	5363.12	5199.99	5149.03	5149.03	5168.51	5180.5	5149.03	5149.03
239.3	6893.64	6798.29	6724.25	6724.25	6724.25	6726.7	6743.9	6776.2		239.3	5246.05	5198.95	5146.57	5146.57	5166.31	5179.22	5146.57	5146.57
239.25	7030.84	6802.16	6726.61	6726.61	6726.61	6729.09	6746.53	6779.76		239.25	5332.51	5198.02	5144.12	5144.12	5164.11	5178.02	5144.12	5144.12
239.2	7116.27	6806.08	6728.97	6728.97	6728.97	6731.49	6749.18	6783.36		239.2	5260.85	5197.2	5141.67	5141.67	5161.92	5176.94	5141.67	5141.67
239.15	7107.37	6810.05	6731.33	6731.33	6731.33	6733.88	6751.83	6787		239.15	5215	5196.51	5139.21	5139.21	5159.74	5175.99	5139.21	5139.21
239.1	6794.46	6814.08	6733.69	6733.69	6733.69	6736.28	6754.49	6790.7		239.1	5246.32	5195.96	5136.76	5136.76	5157.56	5175.17	5136.76	5136.76
239.05	6687.89	6818.16	6736.05	6736.05	6736.05	6738.67	6757.15	6794.45		239.05	5256.46	5195.57	5134.31	5134.31	5155.38	5174.49	5134.31	5134.31
239	6767.34	6822.31	6738.41	6738.41	6738.41	6741.07	6759.82	6798.25		239	5261.11	5195.35	5131.85	5131.85	5153.21	5173.99	5131.85	5131.85
238.95	6981.42	6826.52	6740.78	6740.78	6740.78	6743.46	6762.5	6802.11		238.95	5416.86	5195.31	5129.4	5129.4	5151.05	5173.67	5129.4	5129.4
238.9	7066.82	6830.8	6743.14	6743.14	6743.14	6745.86	6765.19	6806.03		238.9	5244.52	5195.48	5126.95	5126.95	5148.89	5173.54	5126.95	5126.95
238.85	6869.84	6835.16	6745.5	6745.5	6745.5	6748.26	6767.88	6810.01		238.85	5253.03	5195.89	5124.49	5124.49	5146.74	5173.65	5124.49	5124.49
238.8	6774.56	6839.59	6747.86	6747.86	6747.86	6750.66	6770.58	6814.07		238.8	5312.21	5196.54	5122.04	5122.04	5144.59	5173.99	5122.04	5122.04
238.75	7044.17	6844.1	6750.22	6750.22	6750.22	6753.06	6773.29	6818.19		238.75	5159.18	5197.47	5119.59	5119.59	5142.45	5174.6	5119.59	5119.59
238.7	6991.83	6848.69	6752.58	6752.58	6752.58	6755.46	6776	6822.39		238.7	5114.68	5198.69	5117.13	5117.13	5140.32	5175.51	5117.13	5117.13
238.65	7004.77	6853.38	6754.94	6754.94	6754.94	6757.86	6778.72	6826.68		238.65	5413.99	5200.25	5114.68	5114.68	5138.19	5176.74	5114.68	5114.68
238.6	6877.91	6858.16	6757.3	6757.3	6757.3	6760.26	6781.46	6831.04		238.6	5574.22	5202.16	5112.23	5112.23	5136.07	5178.32	5112.23	5112.23
238.55	6759.66	6863.04	6759.66	6759.66	6759.66	6762.67	6784.2	6835.5		238.55	5328.75	5204.46	5109.77	5109.77	5133.96	5180.28	5109.77	5109.77
238.5	7014.35	6868.03	6762.02	6762.02	6762.02	6765.07	6786.95	6840.06		238.5	5278.14	5207.19	5107.32	5107.32	5131.85	5182.65	5107.32	5107.32
238.45	6774.81	6873.13	6764.38	6764.38	6764.38	6767.48	6789.71	6844.71		238.45	5273.31	5210.37	5104.87	5104.87	5129.76	5185.48	5104.87	5104.87
238.4	6815.98	6878.34	6766.74	6766.74	6766.74	6769.88	6792.47	6849.47		238.4	5109.74	5214.05	5102.41	5102.41	5127.67	5188.8	5102.41	5102.41
238.35	7046.51	6883.68	6769.1	6769.1	6769.1	6772.29	6795.25	6854.35		238.35	5050.3	5218.26	5099.96	5099.96	5125.59	5192.64	5099.96	5099.96
238.3	7183.84	6889.15	6771.47	6771.47	6771.47	6774.7	6798.04	6859.34		238.3	5154.35	5223.06	5097.51	5097.51	5123.51	5197.05	5097.51	5097.51
238.25	6859.88	6894.76	6773.83	6773.83	6773.83	6777.11	6800.84	6864.47		238.25	5271.94	5228.47	5095.05	5095.05	5121.45	5202.08	5095.05	5095.05
238.2	6960.15	6900.52	6776.19	6776.19	6776.19	6779.52	6803.65	6869.72		238.2	5274	5234.56	5092.6	5092.6	5119.39	5207.77	5092.6	5092.6
238.15	6940.41	6906.42	6778.55	6778.55	6778.55	6781.93	6806.47	6875.12		238.15	5559.97	5241.35	5090.15	5090.15	5117.34	5214.16	5090.15	5090.15
238.1	7108.98	6912.49	6780.91	6780.91	6780.91	6784.34	6809.31	6880.66		238.1	5233.29	5248.91	5087.69	5087.69	5115.31	5221.3	5087.69	5087.69
238.05	7015.3	6918.73	6783.27	6783.27	6783.27	6786.76	6812.15	6886.36		238.05	5240.33	5257.28	5085.24	5085.24	5113.28	5229.25	5085.24	5085.24
238	6885.39	6925.15	6785.63	6785.63	6785.63	6789.17	6815.01	6892.23		238	5342.2	5266.52	5082.79	5082.79	5111.26	5238.05	5082.79	5082.79
237.95	6943.44	6931.75	6787.99	6787.99	6787.99	6791.59	6817.88	6898.27		237.95	5283.77	5276.68	5080.33	5080.33	5109.25	5247.77	5080.33	5080.33
237.9	6977.95	6938.55	6790.35	6790.35	6790.35	6794	6820.76	6904.49		237.9	5507.57	5287.81	5077.88	5077.88	5107.25	5258.44	5077.88	5077.88
237.85	6987.47	6945.56	6792.71	6792.71	6792.71	6796.42	6823.66	6910.9		237.85	5283.84	5299.96	5075.43	5075.43	5105.27	5270.12	5075.43	5075.43
237.8	6790.13	6952.78	6795.07	6795.07	6795.07	6798.84	6826.57	6917.51		237.8	5355.18	5313.2	5072.98	5072.98	5103.29	5282.88	5072.98	5072.98
237.75	7028.03	6960.23	6797.43	6797.43	6797.43	6801.27	6829.5	6924.34		237.75	5397.32	5327.56	5070.52	5070.52	5101.33	5296.76	5070.52	5070.52
237.7	7085.21	6967.92	6799.79	6799.79	6799.79	6803.69	6832.44	6931.38		237.7	5230.53	5343.12	5068.07	5068.07	5099.38	5311.81	5068.07	5068.07
237.65	6675.65	6975.85	6802.15	6802.15	6802.15	6806.11	6835.4	6938.65		237.65	5186.43	5359.91	5065.61	5065.61	5097.44	5328.09	5065.61	5065.61
237.6	6690.17	6984.04	6804.52	6804.52	6804.52	6808.54	6838.37	6946.16		237.6	5283.4	5377.98	5063.16	5063.16	5095.51	5345.64	5063.16	5063.16
237.55	6816.29	6992.5	6806.88	6806.88	6806.88	6810.97	6841.36	6953.92		237.55	5191.47	5397.4	5060.71	5060.71	5093.59	5364.52	5060.71	5060.71
237.5	6918.63	7001.23	6809.24	6809.24	6809.24	6813.4	6844.37	6961.94		237.5	5310.03	5418.2	5058.25	5058.25	5091.69	5384.76	5058.25	5058.25
237.45	6521.33	7010.26	6811.6	6811.6	6811.6	6815.83	6847.4	6970.23		237.45	5439.02	5440.43	5055.8	5055.8	5089.81	5406.42	5055.8	5055.8
237.4	6851.4	7019.59	6813.96	6813.96	6813.96	6818.26	6850.45	6978.79		237.4	5376.34	5464.12	5053.35	5053.35	5087.94	5429.53	5053.35	5053.35
237.35	6970.75	7029.22	6816.32	6816.32	6816.32	6820.7	6853.51	6987.65		237.35	5390.74	5489.3	5050.9	5050.9	5086.08	5454.12	5050.9	5050.9
237.3	6953.82	7039.18	6818.68	6818.68	6818.68	6823.14	6856.6	6996.81		237.3	5264.78	5516.02	5048.44	5048.44	5084.24	5480.23	5048.44	5048.44
237.25	7023.82	7049.47	6821.04	6821.04	6821.04	6825.58	6859.71	7006.27		237.25	5346.94	5544.3	5045.99	5045.99	5082.41	5507.88	5045.99	5045.99
237.2	6791.82	7060.11	6823.4	6823.4	6823.4	6828.02	6862.84	7016.06		237.2	5468.46	5574.15	5043.53	5043.53	5080.6	5537.08	5043.53	5043.53
237.15	6873.9	7071.1	6825.76	6825.76	6825.76	6830.46	6865.99	7026.17		237.15	5423.22	5605.59	5041.08	5041.08	5078.81	5567.86	5041.08	5041.08
237.1	6882.66	7082.44	6828.12	6828.12	6828.12	6832.91	6869.17	7036.61		237.1	5668.73	5638.6	5038.63	5038.63	5077.04	5600.19	5038.63	5038.63
237.05	6842.18	7094.16	6830.48	6830.48	6830.48	6835.35	6872.37	7047.41		237.05	5791.05	5673.21	5036.18	5036.18	5075.28	5634.11	5036.18	5036.18
237	6917	7106.27	6832.85	6832.85	6832.85	6837.81	6875.6	7058.55		237	5620.57	5709.4	5033.72	5033.72	5073.54	5669.58	5033.72	5033.72
236.95	7027.85	7118.75	6835.2	6835.2	6835.2	6840.26	6878.85	7070.05		236.95	5637.27	5747.15	5031.27	5031.27	5071.83	5706.59	5031.27	5031.27
236.9	6759.43	7131.64	6837.57	6837.57	6837.57	6842.71	6882.14	7081.91		236.9	5669.56	5786.43	5028.81	5028.81	5070.13	5745.11	5028.81	5028.81
236.85	6862.49	7144.91	6839.93	6839.93	6839.93	6845.17	6885.45	7094.14		236.85	5668.7	5827.17	5026.36	5026.36	5068.46	5785.08	5026.36	5026.36
236.8	7105.27	7158.6	6842.29	6842.29	6842.29	6847.63	6888.8	7106.75		236.8	5907.61	5869.38	5023.91	5023.91	5066.8	5826.48	5023.91	5023.91
236.75	7172.24	7172.69	6844.65	6844.65	6844.65	6850.1	6892.17	7119.72		236.75	5859.19	5912.96	5021.45	5021.45	5065.17	5869.23	5021.46	5021.45
236.7	7063.72	7187.2	6847.01	6847.01	6847.01	6852.56	6895.58	7133.07		236.7	5876.76	5957.85	5019	5019	5063.57	5913.28	5019	5019
236.65	7201.88	7202.11	6849.37	6849.37	6849.37	6855.03	6899.02	7146.79		236.65	6212.32	6003.97	5016.55	5016.55	5061.99	5958.52	5016.55	5016.55
236.6	6941.01	7217.42	6851.73	6851.73	6851.73	6857.51	6902.51	7160.87		236.6	6018.73	6051.21	5014.1	5014.1	5060.43	6004.87	5014.1	5014.1
236.55	6826.94	7233.14	6854.09	6854.09	6854.09	6859.98	6906.02	7175.31		236.55	6106.85	6099.5	5011.64	5011.64	5058.9	6052.23	5011.65	5011.64
236.5	7081.96	7249.24	6856.45	6856.45	6856.45	6862.47	6909.58	7190.1		236.5	6238.86	6148.71	5009.19	5009.19	5057.4	6100.49	5009.19	5009.19
236.45	7208.18	7265.73	6858.81	6858.81	6858.81	6864.95	6913.18	7205.23		236.45	6198.36	6198.72	5006.73	5006.73	5055.93	6149.51	5006.74	5006.73
236.4	7236.61	7282.58	6861.17	6861.17	6861.17	6867.44	6916.82	7220.66		236.4	6418.76	6249.39	5004.28	5004.28	5054.49	6199.16	5004.29	5004.28
236.35	7104.8	7299.77	6863.53	6863.53	6863.53	6869.93	6920.51	7236.4		236.35	6389.49	6300.55	5001.83	5001.83	5053.08	6249.28	5001.85	5001.83
236.3	7170.95	7317.28	6865.9	6865.9	6865.9	6872.43	6924.25	7252.4		236.3	6296.22	6352.09	4999.38	4999.38	5051.7	6299.74	4999.4	4999.38
236.25	7054.05	7335.08	6868.26	6868.26	6868.26	6874.93	6928.04	7268.63		236.25	6535.27	6403.82	4996.92	4996.92	5050.36	6350.35	4996.95	4996.92
236.2	7343.4	7353.13	6870.62	6870.62	6870.62	6877.43	6931.88	7285.06		236.2	6802.81	6455.57	4994.47	4994.47	5049.05	6400.94	4994.51	4994.47
236.15	7448.18	7371.4	6872.98	6872.98	6872.98	6879.94	6935.77	7301.64		236.15	6629.9	6507.15	4992.02	4992.02	5047.78	6451.33	4992.07	4992.02
236.1	7322.25	7389.81	6875.34	6875.34	6875.34	6882.45	6939.72	7318.31		236.1	6550.56	6558.36	4989.56	4989.56	5046.55	6501.3	4989.64	4989.56
236.05	7467.58	7408.34	6877.7	6877.7	6877.7	6884.97	6943.73	7335.03		236.05	6812.32	6609.04	4987.11	4987.11	5045.36	6550.69	4987.21	4987.11
236	7382.37	7426.9	6880.06	6880.06	6880.06	6887.5	6947.81	7351.71		236	6932.22	6658.95	4984.65	4984.65	5044.21	6599.26	4984.79	4984.65
235.95	7364.96	7445.43	6882.42	6882.42	6882.42	6890.03	6951.95	7368.29		235.95	6889.71	6707.9	4982.2	4982.2	5043.1	6646.82	4982.38	4982.2
235.9	7250.83	7463.85	6884.78	6884.78	6884.78	6892.56	6956.17	7384.68		235.9	6813.77	6755.66	4979.75	4979.75	5042.04	6693.14	4979.98	4979.75
235.85	7488.54	7482.06	6887.14	6887.14	6887.14	6895.11	6960.45	7400.78		235.85	6685.62	6802.02	4977.3	4977.3	5041.03	6737.98	4977.6	4977.3
235.8	7386.02	7499.98	6889.5	6889.5	6889.5	6897.66	6964.82	7416.5		235.8	6985.46	6846.78	4974.84	4974.84	5040.07	6781.15	4975.25	4974.84
235.75	7487.46	7517.5	6891.86	6891.86	6891.86	6900.21	6969.27	7431.74		235.75	6847.69	6889.72	4972.39	4972.39	5039.16	6822.42	4972.91	4972.39
235.7	7437.22	7534.52	6894.22	6894.22	6894.22	6902.77	6973.81	7446.38		235.7	6980.47	6930.61	4969.94	4969.94	5038.31	6861.56	4970.61	4969.94
235.65	7589.01	7550.93	6896.58	6896.58	6896.58	6905.35	6978.44	7460.32		235.65	7060.47	6969.26	4967.48	4967.48	5037.51	6898.35	4968.36	4967.48
235.6	7813.85	7566.62	6898.94	6898.94	6898.94	6907.92	6983.16	7473.42		235.6	7113.76	7005.44	4965.03	4965.03	5036.78	6932.57	4966.16	4965.03
235.55	7747.6	7581.48	6901.31	6901.31	6901.31	6910.51	6987.99	7485.6		235.55	7076.29	7039	4962.58	4962.58	5036.1	6964.03	4964.02	4962.58
235.5	7509.57	7595.42	6903.67	6903.67	6903.67	6913.1	6992.93	7496.72		235.5	7036.77	7069.74	4960.12	4960.12	5035.5	6992.52	4961.96	4960.12
235.45	7455.58	7608.33	6906.03	6906.03	6906.03	6915.71	6997.98	7506.7		235.45	7110.11	7097.5	4957.67	4957.67	5034.97	7017.86	4960.01	4957.67
235.4	7601.03	7620.12	6908.39	6908.39	6908.39	6918.32	7003.15	7515.43		235.4	7294.73	7122.12	4955.22	4955.22	5034.51	7039.87	4958.18	4955.22
235.35	7651.52	7630.73	6910.75	6910.75	6910.75	6920.94	7008.45	7522.84		235.35	7124.28	7143.49	4952.76	4952.76	5034.12	7058.39	4956.5	4952.76
235.3	7737.03	7640.1	6913.11	6913.11	6913.11	6923.57	7013.89	7528.85		235.3	7212.78	7161.51	4950.31	4950.31	5033.82	7073.3	4955.01	4950.31
235.25	7645.36	7648.18	6915.47	6915.47	6915.47	6926.22	7019.48	7533.42		235.25	7189.36	7176.11	4947.85	4947.85	5033.6	7084.47	4953.74	4947.85
235.2	7819.92	7654.96	6917.83	6917.83	6917.83	6928.87	7025.22	7536.52		235.2	7090.24	7187.24	4945.4	4945.4	5033.48	7091.82	4952.74	4945.4
235.15	7808.12	7660.43	6920.19	6920.19	6920.19	6931.54	7031.13	7538.15		235.15	6939.21	7194.9	4942.95	4942.95	5033.45	7095.27	4952.07	4942.95
235.1	7550.54	7664.62	6922.55	6922.55	6922.55	6934.22	7037.21	7538.29		235.1	6990.9	7199.11	4940.5	4940.5	5033.52	7094.8	4951.79	4940.5
235.05	7587.58	7667.57	6924.91	6924.91	6924.91	6936.92	7043.48	7537		235.05	7067.09	7199.95	4938.04	4938.04	5033.69	7090.37	4951.97	4938.04
235	7621.52	7669.35	6927.27	6927.27	6927.27	6939.62	7049.95	7534.32		235	7220.58	7197.51	4935.59	4935.59	5033.98	7082.01	4952.71	4935.59
234.95	7817.85	7670.02	6929.64	6929.64	6929.64	6942.35	7056.64	7530.31		234.95	7256.35	7191.95	4933.14	4933.14	5034.39	7069.75	4954.09	4933.14
234.9	7815.5	7669.71	6932	6932	6932	6945.09	7063.56	7525.05		234.9	7247.18	7183.45	4930.68	4930.68	5034.92	7053.67	4956.23	4930.68
234.85	7698.21	7668.51	6934.36	6934.36	6934.36	6947.85	7070.72	7518.65		234.85	7191.51	7172.24	4928.23	4928.23	5035.58	7033.86	4959.27	4928.23
234.8	7622.39	7666.55	6936.72	6936.72	6936.72	6950.62	7078.16	7511.2		234.8	7151.16	7158.59	4925.78	4925.78	5036.38	7010.42	4963.34	4925.78
234.75	7713.95	7663.96	6939.08	6939.08	6939.08	6953.42	7085.89	7502.81		234.75	7118.87	7142.81	4923.32	4923.32	5037.34	6983.5	4968.61	4923.32
234.7	7652.93	7660.88	6941.44	6941.44	6941.44	6956.23	7093.93	7493.6		234.7	7030.24	7125.23	4920.87	4920.87	5038.45	6953.26	4975.26	4920.87
234.65	7558.79	7657.47	6943.8	6943.8	6943.8	6959.07	7102.32	7483.68		234.65	7214.22	7106.26	4918.42	4918.42	5039.73	6919.86	4983.5	4918.42
234.6	7548.17	7653.87	6946.16	6946.16	6946.16	6961.93	7111.1	7473.16		234.6	7060.38	7086.31	4915.96	4915.96	5041.19	6883.5	4993.55	4915.96
234.55	7371.05	7650.24	6948.52	6948.52	6948.52	6964.81	7120.31	7462.16		234.55	7044.04	7065.83	4913.51	4913.51	5042.83	6844.37	5005.65	4913.51
234.5	7682.71	7646.73	6950.88	6950.88	6950.88	6967.72	7130	7450.78		234.5	7083.61	7045.31	4911.06	4911.06	5044.68	6802.67	5020.07	4911.06
234.45	7893.43	7643.52	6953.24	6953.24	6953.24	6970.66	7140.23	7439.11		234.45	7174.43	7025.26	4908.6	4908.6	5046.75	6758.62	5037.09	4908.6
234.4	7778.6	7640.77	6955.6	6955.6	6955.6	6973.63	7151.1	7427.26		234.4	7219.92	7006.21	4906.15	4906.15	5049.04	6712.45	5057.02	4906.15
234.35	7553.88	7638.69	6957.96	6957.96	6957.96	6976.63	7162.68	7415.3		234.35	7172.81	6988.74	4903.7	4903.7	5051.58	6664.38	5080.18	4903.7
234.3	7770.56	7637.45	6960.32	6960.32	6960.32	6979.66	7175.13	7403.31		234.3	6999.48	6973.42	4901.24	4901.24	5054.39	6614.61	5106.91	4901.24
234.25	7836.25	7637.31	6962.69	6962.69	6962.69	6982.74	7188.59	7391.35		234.25	7025.28	6960.84	4898.79	4898.79	5057.47	6563.39	5137.56	4898.79
234.2	7722.57	7638.52	6965.05	6965.05	6965.05	6985.85	7203.27	7379.49		234.2	6699.45	6951.61	4896.34	4896.34	5060.85	6510.93	5172.49	4896.34
234.15	7687.91	7641.39	6967.41	6967.41	6967.41	6989	7219.42	7367.78		234.15	6813.01	6946.32	4893.88	4893.88	5064.56	6457.44	5212.08	4893.88
234.1	7859.43	7646.28	6969.77	6969.77	6969.77	6992.2	7237.34	7356.27		234.1	7005.12	6945.6	4891.43	4891.43	5068.62	6403.17	5256.67	4891.43
234.05	7696.27	7653.62	6972.13	6972.13	6972.13	6995.45	7257.43	7344.99		234.05	6921.53	6950.02	4888.98	4888.98	5073.05	6348.28	5306.65	4888.98
234	7761.86	7663.92	6974.49	6974.49	6974.49	6998.75	7280.17	7333.98		234	6669.65	6960.17	4886.52	4886.52	5077.89	6292.98	5362.35	4886.52
233.95	8110.02	7677.81	6976.85	6976.85	6976.85	7002.11	7306.14	7323.26		233.95	6615.7	6976.61	4884.07	4884.07	5083.16	6237.48	5424.11	4884.07
233.9	7750.98	7696.02	6979.21	6979.21	6979.21	7005.53	7336.05	7312.86		233.9	6858.44	6999.85	4881.62	4881.62	5088.9	6181.96	5492.22	4881.62
233.85	7697.06	7719.4	6981.57	6981.57	6981.57	7009.02	7370.72	7302.8		233.85	6916.05	7030.37	4879.16	4879.16	5095.16	6126.62	5566.92	4879.16
233.8	7817.69	7748.98	6983.93	6983.93	6983.93	7012.59	7411.19	7293.07		233.8	6872.51	7068.61	4876.71	4876.71	5101.98	6071.58	5648.48	4876.71
233.75	7846.1	7785.96	6986.29	6986.29	6986.29	7016.24	7458.6	7283.71		233.75	6984.8	7114.96	4874.26	4874.26	5109.42	6017.02	5737.03	4874.26
233.7	7958.85	7831.68	6988.65	6988.65	6988.65	7019.98	7514.29	7274.72		233.7	7031.07	7169.7	4871.8	4871.8	5117.54	5963.09	5832.68	4871.8
233.65	7990.92	7887.7	6991.01	6991.01	6991.01	7023.83	7579.8	7266.09		233.65	6938.11	7233.09	4869.35	4869.35	5126.42	5909.93	5935.44	4869.35
233.6	8250.14	7955.71	6993.38	6993.38	6993.38	7027.81	7656.8	7257.84		233.6	7136.1	7305.26	4866.9	4866.9	5136.15	5857.67	6045.23	4866.9
233.55	8638.37	8037.64	6995.73	6995.73	6995.73	7031.95	7747.21	7249.96		233.55	7165.29	7386.33	4864.44	4864.44	5146.84	5806.41	6161.97	4864.44
233.5	8715.54	8135.54	6998.1	6998.1	6998.1	7036.27	7853.02	7242.44		233.5	7240.26	7476.27	4861.99	4861.99	5158.63	5756.25	6285.37	4861.99
233.45	8460.69	8251.56	7000.46	7000.46	7000.46	7040.83	7976.34	7235.3		233.45	7393.75	7575.01	4859.54	4859.54	5171.68	5707.3	6415.09	4859.54
233.4	8794	8387.97	7002.82	7002.82	7002.82	7045.71	8119.37	7228.52		233.4	7709.72	7682.36	4857.08	4857.08	5186.22	5659.64	6550.68	4857.08
233.35	9153.19	8546.97	7005.18	7005.18	7005.18	7051.01	8284.22	7222.1		233.35	8119	7798.08	4854.63	4854.63	5202.49	5613.35	6691.51	4854.63
233.3	9092.61	8730.91	7007.54	7007.54	7007.54	7056.89	8473.07	7216.03		233.3	8252.79	7921.94	4852.18	4852.18	5220.83	5568.46	6837	4852.18
233.25	9275.94	8941.87	7009.9	7009.9	7009.9	7063.56	8687.8	7210.31		233.25	8082.68	8053.56	4849.72	4849.72	5241.66	5525.03	6986.32	4849.72
233.2	9725.38	9181.77	7012.26	7012.26	7012.26	7071.33	8930.05	7204.91		233.2	8317.85	8192.62	4847.27	4847.27	5265.48	5483.12	7138.56	4847.27
233.15	9847.91	9452.29	7014.62	7014.62	7014.62	7080.63	9201.05	7199.85		233.15	8609.43	8338.77	4844.82	4844.82	5292.92	5442.74	7292.75	4844.82
233.1	9954.59	9754.64	7016.98	7016.98	7016.98	7092.03	9501.46	7195.11		233.1	8498.93	8491.66	4842.36	4842.36	5324.73	5403.93	7447.72	4842.36
233.05	10123.3	10089.9	7019.34	7019.34	7019.34	7106.32	9831.58	7190.67		233.05	8739.95	8651.15	4839.91	4839.91	5361.88	5366.68	7602.42	4839.91
233	10390.1	10458.4	7021.7	7021.7	7021.7	7124.52	10190.7	7186.54		233	9100.56	8817.08	4837.46	4837.46	5405.45	5331	7755.55	4837.46
232.95	10789.3	10859.9	7024.06	7024.06	7024.06	7147.99	10577.4	7182.69		232.95	9470.21	8989.47	4835	4835	5456.78	5296.88	7905.81	4835
232.9	11546.3	11294	7026.43	7026.43	7026.43	7178.4	10989.3	7179.12		232.9	9515.32	9168.5	4832.55	4832.55	5517.39	5264.33	8051.88	4832.55
232.85	11645	11759	7028.79	7028.79	7028.79	7217.89	11422.9	7175.83		232.85	9657.19	9354.49	4830.1	4830.1	5589	5233.32	8192.36	4830.1
232.8	11894.9	12253.5	7031.15	7031.15	7031.15	7269.04	11873.9	7172.79		232.8	10072.7	9548.15	4827.64	4827.64	5673.63	5203.82	8325.99	4827.64
232.75	12215.4	12774.8	7033.51	7033.51	7033.51	7334.93	12336.9	7170		232.75	10046.8	9750.25	4825.19	4825.19	5773.43	5175.81	8451.4	4825.19
232.7	12766.1	13319.8	7035.87	7035.87	7035.87	7419.12	12805	7167.45		232.7	10293.2	9961.81	4822.74	4822.74	5890.74	5149.24	8567.3	4822.74
232.65	13299.5	13884.8	7038.23	7038.23	7038.23	7525.63	13270.5	7165.13		232.65	10362	10184	4820.28	4820.28	6028.02	5124.09	8672.48	4820.28
232.6	13775.8	14464.9	7040.59	7040.59	7040.59	7658.77	13724.2	7163.03		232.6	10448.2	10418.2	4817.83	4817.83	6187.73	5100.31	8765.79	4817.83
232.55	14467.3	15055	7042.95	7042.95	7042.95	7823.23	14156.6	7161.14		232.55	10784.6	10665.8	4815.38	4815.38	6372.43	5077.85	8846.24	4815.38
232.5	14548.3	15648.9	7045.31	7045.31	7045.31	8023.53	14556.6	7159.45		232.5	10977.5	10928.1	4812.92	4812.92	6584.39	5056.66	8912.91	4812.92
232.45	15588.1	16239.4	7047.67	7047.67	7047.67	8264.01	14912.8	7157.95		232.45	11099.7	11206.5	4810.47	4810.47	6825.67	5036.7	8965.04	4810.47
232.4	16746.6	16818.8	7050.03	7050.03	7050.03	8548.35	15213.8	7156.63		232.4	11443.9	11501.8	4808.02	4808.02	7097.89	5017.92	9002.02	4808.02
232.35	17260	17378.8	7052.39	7052.39	7052.39	8879.13	15449	7155.49		232.35	11893.5	11814.6	4805.56	4805.56	7402.03	5000.26	9023.4	4805.56
232.3	17686.3	17912.2	7054.75	7054.75	7054.75	9257.86	15609.3	7154.51		232.3	12026.4	12145	4803.11	4803.11	7738.62	4983.66	9028.92	4803.11
232.25	18060.7	18411.4	7057.11	7057.11	7057.11	9683.93	15688	7153.69		232.25	12244.1	12492.3	4800.66	4800.66	8107.05	4968.08	9018.49	4800.66
232.2	19134.4	18870.5	7059.48	7059.48	7059.48	10154.6	15681.8	7153.01		232.2	12626.8	12855	4798.2	4798.2	8505.76	4953.47	8992.19	4798.2
232.15	19662.3	19284.9	7061.84	7061.84	7061.84	10664.9	15591.2	7152.48		232.15	13017.1	13230.5	4795.75	4795.75	8931.98	4939.75	8950.31	4795.75
232.1	20055.7	19650.5	7064.2	7064.2	7064.2	11206.7	15420.1	7152.08		232.1	13336.6	13615	4793.3	4793.3	9381.45	4926.9	8893.29	4793.3
232.05	20514.7	19964.4	7066.56	7066.56	7066.56	11770.1	15175.6	7151.8		232.05	13618.6	14003.7	4790.84	4790.84	9848.79	4914.85	8821.71	4790.84
232	20556	20223.2	7068.92	7068.92	7068.92	12342	14867.3	7151.65		232	13905.8	14389.6	4788.39	4788.39	10326.5	4903.55	8736.35	4788.39
231.95	20728.8	20422.6	7071.28	7071.28	7071.28	12907.3	14506.2	7151.61		231.95	14436.9	14764.3	4785.94	4785.94	10805.1	4892.96	8638.11	4785.94
231.9	20873.4	20557.3	7073.64	7073.64	7073.64	13449.3	14103.6	7151.67		231.9	14731.5	15117.5	4783.48	4783.48	11273.4	4883.03	8528.01	4783.48
231.85	20731	20620.8	7076	7076	7076	13950.1	13670.9	7151.84		231.85	15038.3	15436.6	4781.03	4781.03	11717.7	4873.71	8407.24	4781.03
231.8	20699.8	20606	7078.36	7078.36	7078.36	14391.9	13218.7	7152.1		231.8	15221.8	15707.6	4778.58	4778.58	12122.9	4864.96	8276.92	4778.58
231.75	20202.4	20505.3	7080.72	7080.72	7080.72	14757.6	12756.7	7152.46		231.75	15325.1	15915.2	4776.12	4776.12	12472.3	4856.73	8138.39	4776.13
231.7	20168.5	20312.2	7083.08	7083.08	7083.08	15031.8	12293.8	7152.9		231.7	15344.7	16044	4773.67	4773.67	12749.4	4849	7992.96	4773.68
231.65	19338.1	20022.3	7085.44	7085.44	7085.44	15202.4	11837.4	7153.42		231.65	15511.8	16080.4	4771.22	4771.22	12939.2	4841.72	7841.98	4771.23
231.6	19140.8	19634.3	7087.8	7087.8	7087.81	15261.7	11394.2	7154.01		231.6	15969.2	16014.6	4768.76	4768.76	13030.4	4834.85	7686.85	4768.78
231.55	18472.7	19150.5	7090.16	7090.16	7090.17	15206.9	10969.3	7154.68		231.55	15959.9	15842.1	4766.31	4766.31	13017.5	4828.37	7528.82	4766.33
231.5	18345.8	18578	7092.53	7092.53	7092.53	15040.7	10566.9	7155.42		231.5	15467.9	15564.7	4763.86	4763.86	12900.9	4822.23	7369.22	4763.89
231.45	17749.9	17927.8	7094.89	7094.89	7094.89	14771.1	10190.3	7156.22		231.45	15149.9	15190.6	4761.4	4761.4	12687.7	4816.42	7209.29	4761.46
231.4	17416.9	17214.2	7097.25	7097.25	7097.26	14410	9841.62	7157.08		231.4	15029.5	14733.3	4758.95	4758.95	12390	4810.9	7050.2	4759.03
231.35	16670	16453.8	7099.61	7099.61	7099.62	13972.8	9522.21	7158		231.35	14654.4	14209.1	4756.5	4756.5	12023.3	4805.65	6893.09	4756.62
231.3	16083	15664	7101.97	7101.97	7101.99	13476.5	9232.36	7158.97		231.3	14343.2	13635.6	4754.04	4754.04	11604	4800.64	6738.87	4754.23
231.25	15055.8	14862.5	7104.33	7104.33	7104.37	12939.2	8971.9	7160		231.25	13543.8	13030.2	4751.59	4751.59	11148.7	4795.85	6588.47	4751.87
231.2	14421.2	14066.3	7106.69	7106.69	7106.77	12378.6	8739.99	7161.07		231.2	13291.6	12408.5	4749.14	4749.14	10672.5	4791.27	6442.69	4749.55
231.15	13379.5	13290.9	7109.05	7109.05	7109.17	11811.4	8535.3	7162.19		231.15	12217.6	11784.5	4746.69	4746.69	10188.2	4786.87	6302.2	4747.29
231.1	12875.8	12549.9	7111.41	7111.41	7111.61	11253	8356.16	7163.36		231.1	11855.2	11169.9	4744.23	4744.23	9707.19	4782.64	6167.61	4745.1
231.05	12087.9	11853.6	7113.77	7113.77	7114.1	10715.7	8200.53	7164.57		231.05	11056	10573.5	4741.78	4741.78	9237.96	4778.55	6039.3	4743.03
231	11644.6	11210.7	7116.13	7116.13	7116.66	10210.3	8066.34	7165.81		231	10029.2	10003.1	4739.32	4739.32	8787.72	4774.6	5917.66	4741.11
230.95	11119.2	10626.7	7118.49	7118.49	7119.34	9744.35	7951.41	7167.1		230.95	9652.54	9464.31	4736.87	4736.87	8361.81	4770.77	5802.93	4739.4
230.9	10422.8	10104.7	7120.85	7120.85	7122.18	9323.1	7853.57	7168.42		230.9	9246.92	8961.12	4734.42	4734.42	7964.08	4767.06	5695.26	4737.97
230.85	9659.82	9645.46	7123.22	7123.22	7125.29	8949.31	7770.74	7169.77		230.85	8344.24	8496.33	4731.97	4731.97	7597.13	4763.44	5594.74	4736.92
230.8	9287.33	9247.32	7125.58	7125.58	7128.77	8623.24	7700.88	7171.16		230.8	8050.45	8071.11	4729.51	4729.51	7262.09	4759.91	5501.28	4736.36
230.75	8862.73	8907.48	7127.94	7127.94	7132.81	8343.72	7642.18	7172.58		230.75	7684.64	7685.97	4727.06	4727.06	6959.41	4756.47	5414.81	4736.45
230.7	8389.33	8621.81	7130.3	7130.3	7137.65	8108.06	7592.98	7174.02		230.7	7192.5	7340.43	4724.6	4724.6	6688.58	4753.09	5335.18	4737.39
230.65	8252.73	8385.49	7132.66	7132.66	7143.63	7912.55	7551.78	7175.5		230.65	6848.23	7033.32	4722.15	4722.15	6448.41	4749.78	5262.17	4739.42
230.6	8116.13	8193.4	7135.02	7135.02	7151.23	7752.94	7517.29	7177		230.6	6396.02	6763.03	4719.7	4719.7	6237.23	4746.53	5195.52	4742.83
230.55	8135.79	8040.34	7137.38	7137.38	7161.06	7624.53	7488.36	7178.53		230.55	6245.8	6527.32	4717.24	4717.24	6052.81	4743.34	5134.91	4748
230.5	7896.96	7921.66	7139.74	7139.74	7173.98	7522.8	7464.02	7180.08		230.5	5972.47	6324.05	4714.79	4714.79	5892.84	4740.19	5080.03	4755.37
230.45	7730.04	7833.28	7142.1	7142.1	7191.08	7443.37	7443.47	7181.66		230.45	5837.74	6150.89	4712.34	4712.34	5754.85	4737.08	5030.52	4765.45
230.4	7587.67	7771.92	7144.46	7144.47	7213.78	7382.24	7426.03	7183.26		230.4	5673.61	6005.59	4709.89	4709.89	5636.33	4734.01	4986.03	4778.87
230.35	7735.77	7735.26	7146.82	7146.83	7243.87	7335.85	7411.13	7184.88		230.35	5718.13	5886.08	4707.43	4707.43	5534.87	4730.98	4946.2	4796.33
230.3	7653.36	7722.01	7149.18	7149.2	7283.62	7301.09	7398.31	7186.52		230.3	5712.99	5790.43	4704.98	4704.98	5448.1	4727.97	4910.64	4818.65
230.25	8008.92	7732	7151.54	7151.57	7335.81	7275.41	7387.2	7188.18		230.25	5733.05	5717.1	4702.52	4702.53	5373.91	4725	4879	4846.75
230.2	8019.52	7766.17	7153.9	7153.96	7403.77	7256.69	7377.51	7189.86		230.2	5633.1	5664.82	4700.07	4700.09	5310.39	4722.05	4850.94	4881.64
230.15	7989.99	7826.56	7156.27	7156.37	7491.49	7243.21	7368.98	7191.56		230.15	5551.3	5632.65	4697.62	4697.66	5255.82	4719.13	4826.1	4924.41
230.1	7939.48	7916.23	7158.63	7158.81	7603.55	7233.66	7361.44	7193.28		230.1	5725.75	5619.95	4695.16	4695.24	5208.74	4716.22	4804.18	4976.23
230.05	8323.21	8039.37	7160.99	7161.31	7745.29	7226.98	7354.73	7195.02		230.05	5677.29	5626.4	4692.71	4692.86	5167.84	4713.34	4784.85	5038.35
230	8540.26	8200.94	7163.35	7163.92	7922.52	7222.41	7348.72	7196.77		230	5735.14	5651.89	4690.26	4690.54	5132.05	4710.47	4767.85	5112.01
229.95	8744.58	8406.67	7165.71	7166.69	8141.6	7219.36	7343.32	7198.54		229.95	5533.59	5696.55	4687.81	4688.34	5100.49	4707.62	4752.89	5198.43
229.9	8885.79	8662.86	7168.07	7169.73	8409.22	7217.41	7338.45	7200.32		229.9	5881.55	5760.62	4685.35	4686.33	5072.41	4704.79	4739.74	5298.76
229.85	9117.64	8975.98	7170.43	7173.21	8732.06	7216.26	7334.06	7202.12		229.85	6011.38	5844.45	4682.9	4684.66	5047.21	4701.97	4728.19	5414.02
229.8	9434.11	9352.76	7172.79	7177.35	9116.89	7215.68	7330.08	7203.93		229.8	6013.14	5948.48	4680.44	4683.55	5024.4	4699.16	4718.01	5545.14
229.75	9700.97	9799.32	7175.15	7182.5	9569.67	7215.52	7326.48	7205.76		229.75	6417.48	6073.09	4677.99	4683.35	5003.6	4696.37	4709.03	5692.71
229.7	10112.7	10321.1	7177.51	7189.18	10095.5	7215.68	7323.22	7207.6		229.7	6487.38	6218.67	4675.54	4684.63	4984.47	4693.58	4701.09	5857.06
229.65	11007.2	10922.2	7179.87	7198.08	10697.9	7216.08	7320.28	7209.45		229.65	6631.62	6385.61	4673.09	4688.21	4966.78	4690.81	4694.04	6038.12
229.6	11715	11605.2	7182.23	7210.17	11378.3	7216.67	7317.62	7211.32		229.6	6654.15	6574.25	4670.63	4695.3	4950.32	4688.04	4687.75	6235.37
229.55	12221.2	12370.8	7184.6	7226.77	12136.6	7217.41	7315.23	7213.19		229.55	6710.45	6785.23	4668.18	4707.66	4934.92	4685.29	4682.11	6447.96
229.5	12976.7	13217.1	7186.96	7249.57	12968.9	7218.28	7313.08	7215.08		229.5	6747.07	7019.2	4665.73	4727.7	4920.46	4682.54	4677.02	6674.37
229.45	13796.1	14139.5	7189.32	7280.73	13868.6	7219.26	7311.16	7216.98		229.45	7123.79	7277.22	4663.27	4758.69	4906.84	4679.81	4672.4	6912.59
229.4	14475.6	15130.4	7191.68	7322.94	14825.5	7220.33	7309.45	7218.9		229.4	7348.18	7560.87	4660.82	4804.9	4893.95	4677.07	4668.16	7160.06
229.35	15845.7	16179.2	7194.04	7379.37	15825.8	7221.48	7307.94	7220.82		229.35	7728.56	7872.26	4658.36	4871.76	4881.73	4674.35	4664.25	7413.62
229.3	16562.9	17273.4	7196.4	7453.79	16853.1	7222.72	7306.61	7222.75		229.3	8023.65	8214.55	4655.91	4965.92	4870.12	4671.64	4660.61	7669.9
229.25	18089.4	18396.7	7198.76	7550.31	17887.3	7224.02	7305.46	7224.69		229.25	8669.04	8591.4	4653.46	5095.2	4859.06	4668.93	4657.2	7924.84
229.2	19824.3	19531.3	7201.12	7673.33	18906	7225.38	7304.47	7226.65		229.2	9084.96	9007.23	4651.01	5268.4	4848.51	4666.23	4653.97	8174.15
229.15	20677.9	20657.5	7203.48	7827.29	19885	7226.8	7303.64	7228.61		229.15	9616.97	9466.87	4648.55	5494.9	4838.42	4663.53	4650.89	8413.33
229.1	21993.7	21754	7205.84	8016.23	20799.3	7228.27	7302.95	7230.58		229.1	10414.3	9974.88	4646.1	5783.97	4828.77	4660.84	4647.94	8637.75
229.05	23324.9	22800.2	7208.2	8243.64	21624.6	7229.8	7302.39	7232.56		229.05	10789.4	10535.5	4643.65	6144.28	4819.51	4658.15	4645.09	8843.02
229	24883	23774.4	7210.56	8511.68	22337.1	7231.36	7301.97	7234.55		229	11518.9	11150.7	4641.19	6582.3	4810.61	4655.48	4642.32	9024.75
228.95	25917.9	24656.3	7212.92	8820.86	22916	7232.97	7301.66	7236.54		228.95	12181.3	11820	4638.74	7101.49	4802.06	4652.8	4639.62	9178.98
228.9	26640	25426.5	7215.28	9169.54	23343.5	7234.62	7301.47	7238.55		228.9	12769	12539	4636.29	7700.98	4793.83	4650.13	4636.97	9302.25
228.85	26804.3	26067.4	7217.65	9553.41	23606.3	7236.31	7301.38	7240.56		228.85	13158.4	13298.4	4633.83	8374.28	4785.9	4647.47	4634.36	9391.7
228.8	26861	26564.3	7220.01	9965.76	23696.5	7238.03	7301.4	7242.58		228.8	14213.1	14084	4631.38	9109.37	4778.25	4644.81	4631.78	9445.28
228.75	26551.5	26904.2	7222.37	10396.7	23611.1	7239.78	7301.51	7244.61		228.75	14505.4	14875.3	4628.93	9887.14	4770.85	4642.16	4629.23	9461.65
228.7	26847.7	27077.7	7224.73	10833.9	23352.8	7241.57	7301.71	7246.65		228.7	15326.1	15646.9	4626.47	10682.5	4763.69	4639.51	4626.71	9440.37
228.65	26638.6	27078.4	7227.09	11262.8	22930	7243.38	7302	7248.69		228.65	15711.1	16368.9	4624.02	11465.2	4756.77	4636.86	4624.2	9381.89
228.6	26102	26903.8	7229.45	11667.3	22356	7245.21	7302.37	7250.73		228.6	16546.4	17008.7	4621.57	12201.4	4750.05	4634.22	4621.7	9287.53
228.55	25795	26555	7231.81	12031.4	21648.2	7247.08	7302.82	7252.79		228.55	16746.6	17533.9	4619.11	12856.7	4743.54	4631.58	4619.22	9159.35
228.5	24607.3	26037.2	7234.17	12339.1	20827.6	7248.96	7303.34	7254.85		228.5	17198.2	17913.9	4616.66	13397.5	4737.21	4628.95	4616.74	9000.22
228.45	24312.5	25360	7236.53	12576.5	19917.8	7250.87	7303.93	7256.92		228.45	17846.7	18123	4614.21	13794.6	4731.06	4626.32	4614.26	8813.58
228.4	23838.3	24536.7	7238.89	12732.4	18943.4	7252.79	7304.59	7258.99		228.4	17932	18143	4611.75	14026	4725.07	4623.69	4611.8	8603.41
228.35	23481	23585.1	7241.25	12799.2	17929.8	7254.74	7305.31	7261.07		228.35	17985.6	17964.9	4609.3	14078.4	4719.24	4621.07	4609.33	8374.08
228.3	22267.9	22525.7	7243.61	12773.9	16900.3	7256.71	7306.1	7263.16		228.3	17539.8	17590	4606.85	13948.5	4713.56	4618.45	4606.87	8129.99
228.25	21218.8	21382.4	7245.97	12657.7	15877.7	7258.69	7306.93	7265.25		228.25	17335.1	17030.2	4604.39	13643.8	4708.02	4615.84	4604.41	7875.77
228.2	20332.4	20180.9	7248.33	12456.5	14881.9	7260.68	7307.83	7267.35		228.2	16489.7	16307.1	4601.94	13181.1	4702.61	4613.23	4601.95	7615.93
228.15	19585.3	18947.9	7250.69	12180	13929.7	7262.7	7308.77	7269.45		228.15	16122.3	15450.1	4599.49	12585.9	4697.32	4610.62	4599.5	7354.75
228.1	18292.8	17710.4	7253.06	11841.5	13035	7264.73	7309.77	7271.56		228.1	15164.1	14494.6	4597.03	11889.3	4692.15	4608.01	4597.04	7096.27
228.05	17177.3	16492.9	7255.42	11455.8	12207.4	7266.77	7310.81	7273.67		228.05	13895.4	13478	4594.58	11125.3	4687.09	4605.41	4594.58	6843.9
228	16392.5	15318.7	7257.78	11039.4	11453.9	7268.82	7311.9	7275.79		228	13081.7	12438	4592.13	10328.7	4682.13	4602.81	4592.13	6600.77
227.95	15032.2	14207.6	7260.14	10608.5	10777.9	7270.89	7313.02	7277.91		227.95	12152.3	11410	4589.67	9532.1	4677.27	4600.21	4589.68	6369.46
227.9	13935.3	13175.6	7262.5	10178.1	10180.3	7272.96	7314.2	7280.04		227.9	10798.4	10424.2	4587.22	8763.82	4672.51	4597.62	4587.22	6151.96
227.85	12568	12234.4	7264.86	9761.85	9659.38	7275.05	7315.41	7282.17		227.85	9905.77	9505.14	4584.77	8046.77	4667.84	4595.03	4584.77	5949.8
227.8	11737.7	11390.8	7267.22	9370.24	9211.32	7277.15	7316.66	7284.3		227.8	8753.75	8669.41	4582.31	7396.83	4663.25	4592.44	4582.31	5763.83
227.75	10627.6	10648	7269.58	9011.5	8831.21	7279.26	7317.94	7286.44		227.75	8004.75	7927.73	4579.86	6824.13	4658.74	4589.85	4579.86	5594.58
227.7	9327.15	10005.4	7271.94	8690.91	8513.01	7281.38	7319.26	7288.59		227.7	7387.89	7284.13	4577.41	6332.67	4654.31	4587.27	4577.41	5442.1
227.65	8827.69	9458.85	7274.3	8411.08	8250.12	7283.5	7320.61	7290.74		227.65	6560.15	6737.31	4574.95	5921.45	4649.95	4584.69	4574.95	5306.07
227.6	8756.09	9002.09	7276.66	8172.38	8035.84	7285.64	7322	7292.89		227.6	5936.29	6281.9	4572.5	5585.71	4645.67	4582.11	4572.5	5185.91
227.55	8257.92	8626.55	7279.02	7973.08	7863.32	7287.78	7323.41	7295.05		227.55	5539.63	5909.3	4570.05	5317.8	4641.44	4579.53	4570.05	5080.67
227.5	7843.31	8323.06	7281.39	7810.29	7726.31	7289.94	7324.85	7297.2		227.5	5105.04	5609.67	4567.59	5108.85	4637.29	4576.96	4567.59	4989.35
227.45	7506.46	8081.89	7283.75	7680.14	7618.94	7292.09	7326.32	7299.37		227.45	5043.61	5372.36	4565.14	4949.42	4633.19	4574.39	4565.14	4910.78
227.4	7586.38	7893.42	7286.11	7578.27	7535.95	7294.26	7327.82	7301.54		227.4	4652.78	5186.95	4562.69	4830.29	4629.14	4571.82	4562.69	4843.75
227.35	7300.57	7748.62	7288.47	7500.27	7472.73	7296.43	7329.35	7303.71		227.35	4570.8	5043.77	4560.23	4743.04	4625.16	4569.25	4560.23	4787.02
227.3	7098.73	7639.17	7290.83	7441.82	7425.27	7298.61	7330.9	7305.88		227.3	4617.71	4934.16	4557.78	4680.25	4621.22	4566.69	4557.78	4739.34
227.25	7299.07	7557.85	7293.19	7399.05	7390.24	7300.8	7332.47	7308.06		227.25	4498.39	4850.83	4555.33	4635.8	4617.34	4564.13	4555.33	4699.55
227.2	7157.32	7498.49	7295.55	7368.54	7364.86	7302.99	7334.06	7310.24		227.2	4364.17	4787.73	4552.87	4604.74	4613.5	4561.56	4552.87	4666.55
227.15	7166.82	7455.94	7297.91	7347.41	7346.88	7305.19	7335.68	7312.42		227.15	4550.42	4739.98	4550.42	4583.21	4609.71	4559.01	4550.42	4639.32

[truncated: 14 more sheets: Supplementary Figure 3, Supplementary Figure 4, Supplementary Figure 5, Supplementary Figure 6, Supplementary Figure 7, Supplementary Figure 8, Supplementary Figure 9, Supplementary Figure 10, Supplementary Figure 11, Supplementary Figure 12, Supplementary Figure 14, Supplementary Figure 15, Supplementary Figure 16, Supplementary Figure 17]
